# Supplementary material for: miR-155 in the progression of lung fibrosis in systemic sclerosis
Source: Arthritis Res Ther. 2016 Jul 5;18:155. doi: 10.1186/s13075-016-1054-6 (PMC4932708; doi:10.1186/s13075-016-1054-6)
Supplement: Additional file 1: Table S1. — The 185 differential miRNA expression (present in ≥25 % of samples, q < 0.25) in average fold-change observed in SSc-ILD compared to healthy controls. In sequence: transcript ID, fraction of samples. Top 30 upregulated and downregulated miRNA (present in >80 % of samples, p < 0.05) are highlighted in bold. (XLSX 55 kb) [file 13075_2016_1054_MOESM1_ESM.xlsx]

## Sheet: Sheet1
Symbol	Gene Name	Fold-change
MMP1	matrix metallopeptidase 1 (interstitial collagenase)	14.1372
MMP7	matrix metallopeptidase 7 (matrilysin, uterine)	12.0071
KRT15	keratin 15	7.11995
S100A2	S100 calcium binding protein A2	6.61944
PDIA3	protein disulfide isomerase family A, member 3	6.161
CDH3	cadherin 3, type 1, P-cadherin (placental)	5.58471
IL13RA2	interleukin 13 receptor, alpha 2	5.562
IGHM	immunoglobulin heavy constant mu	5.52494
SPP1	secreted phosphoprotein 1	5.08387
GPR87	G protein-coupled receptor 87	4.70327
RRM2	ribonucleotide reductase M2	4.67542
CTSE	cathepsin E	4.42878
AADAC	arylacetamide deacetylase	4.3654
CXCL6	chemokine (C-X-C motif) ligand 6 (granulocyte chemotactic protein 2)	4.33843
CR2	complement component (3d/Epstein Barr virus) receptor 2	4.21982
TYMS	thymidylate synthetase	4.17823
CXCL13	chemokine (C-X-C motif) ligand 13	4.10772
SCG5	secretogranin V (7B2 protein)	4.05259
MEOX1	mesenchyme homeobox 1	3.92712
TOP2A	topoisomerase (DNA) II alpha 170kDa	3.67959
POSTN	periostin, osteoblast specific factor	3.65564
TDO2	tryptophan 2,3-dioxygenase	3.63424
TNFRSF17	tumor necrosis factor receptor superfamily, member 17	3.62743
TSPAN1	tetraspanin 1	3.60244
KRT5	keratin 5	3.59474
SCGB2A1	secretoglobin, family 2A, member 1	3.56478
IGKV4-1	immunoglobulin kappa variable 4-1	3.53997
DPYS	dihydropyrimidinase	3.49542
IGLV5-45	immunoglobulin lambda variable 5-45	3.48116
PTPRO	protein tyrosine phosphatase, receptor type, O	3.44223
SERPINB5	serpin peptidase inhibitor, clade B (ovalbumin), member 5	3.44096
IRX5	iroquois homeobox 5	3.43706
IGFBP2	insulin-like growth factor binding protein 2, 36kDa	3.39715
COMP	cartilage oligomeric matrix protein	3.37775
CXCL5	chemokine (C-X-C motif) ligand 5	3.33627
COL3A1	collagen, type III, alpha 1	3.28402
NMU	neuromedin U	3.25085
MSLN	mesothelin	3.22278
IGLV3-19	immunoglobulin lambda variable 3-19	3.2218
CA3	carbonic anhydrase III, muscle specific	3.21609
WFDC2	WAP four-disulfide core domain 2	3.18094
CXCL14	chemokine (C-X-C motif) ligand 14	3.16425
KRT13	keratin 13	3.16326
BAX	BCL2-associated X protein	3.07164
KRT17	keratin 17	3.06586
DKK1	dickkopf 1 homolog (Xenopus laevis)	3.04403
COL15A1	collagen, type XV, alpha 1	3.00509
SCGB1A1	secretoglobin, family 1A, member 1 (uteroglobin)	2.98083
GDF15	growth differentiation factor 15	2.92419
PERP	PERP, TP53 apoptosis effector	2.92063
IGLV2-14	immunoglobulin lambda variable 2-14	2.90762
IGF1	insulin-like growth factor 1 (somatomedin C)	2.89042
SPINK1	serine peptidase inhibitor, Kazal type 1	2.88485
CTSZ	cathepsin Z	2.87836
ZWINT	ZW10 interactor	2.84337
DPP4	dipeptidyl-peptidase 4	2.81685
AMPD1	adenosine monophosphate deaminase 1	2.80004
IGLV6-57	immunoglobulin lambda variable 6-57	2.78866
GINS1	GINS complex subunit 1 (Psf1 homolog)	2.78468
ADH1C	alcohol dehydrogenase 1C (class I), gamma polypeptide	2.76508
CRLF1	cytokine receptor-like factor 1	2.7635
CCL13	chemokine (C-C motif) ligand 13	2.73704
CP	ceruloplasmin (ferroxidase)	2.72992
GALNT12	UDP-N-acetyl-alpha-D-galactosamine:polypeptide N-acetylgalactosaminyltransferase 12 (GalNAc-T12)	2.72738
KIF20A	kinesin family member 20A	2.71784
CEACAM6	carcinoembryonic antigen-related cell adhesion molecule 6 (non-specific cross reacting antigen)	2.68727
KRT19	keratin 19	2.6846
MARCH1	membrane-associated ring finger (C3HC4) 1, E3 ubiquitin protein ligase	2.65467
ERP29	endoplasmic reticulum protein 29	2.64317
FOXA1	forkhead box A1	2.63091
HIRA	HIR histone cell cycle regulation defective homolog A (S. cerevisiae)	2.62869
GDE1	glycerophosphodiester phosphodiesterase 1	2.61796
CXADR	coxsackie virus and adenovirus receptor	2.59216
CEP55	centrosomal protein 55kDa	2.58994
SPINK5	serine peptidase inhibitor, Kazal type 5	2.57294
APOBEC3B	apolipoprotein B mRNA editing enzyme, catalytic polypeptide-like 3B	2.55687
CD163	CD163 molecule	2.55493
TRIM36	tripartite motif containing 36	2.54507
WIF1	WNT inhibitory factor 1	2.54139
FERMT1	fermitin family member 1	2.53231
AQP5	aquaporin 5	2.53137
RUNDC3B	RUN domain containing 3B	2.52925
PPAP2C	phosphatidic acid phosphatase type 2C	2.52204
MYB	v-myb myeloblastosis viral oncogene homolog (avian)	2.52127
ASPM	asp (abnormal spindle) homolog, microcephaly associated (Drosophila)	2.5155
CFI	complement factor I	2.50246
DSG2	desmoglein 2	2.50199
CYBB	cytochrome b-245, beta polypeptide	2.49224
SPAG6	sperm associated antigen 6	2.49202
FMO1	flavin containing monooxygenase 1	2.48802
ZNF750	zinc finger protein 750	2.48493
MS4A4A	membrane-spanning 4-domains, subfamily A, member 4A	2.47977
CFB	complement factor B	2.47976
IGHV1-69	immunoglobulin heavy variable 1-69	2.47147
ELF5	E74-like factor 5 (ets domain transcription factor)	2.47142
PBK	PDZ binding kinase	2.4704
RARRES1	retinoic acid receptor responder (tazarotene induced) 1	2.47011
TLR7	toll-like receptor 7	2.46345
ZNF167	zinc finger protein 167	2.46338
MCTP1	multiple C2 domains, transmembrane 1	2.45613
GOLM1	golgi membrane protein 1	2.44818
TPBG	trophoblast glycoprotein	2.4467
ABCC3	ATP-binding cassette, sub-family C (CFTR/MRP), member 3	2.44653
PTPRZ1	protein tyrosine phosphatase, receptor-type, Z polypeptide 1	2.4313
MLF1IP	MLF1 interacting protein	2.43075
KIAA0101	KIAA0101	2.42766
CDC20	cell division cycle 20 homolog (S. cerevisiae)	2.39733
SDC1	syndecan 1	2.39644
BLNK	B-cell linker	2.37718
PTPLAD1	protein tyrosine phosphatase-like A domain containing 1	2.37702
ARPC1B	actin related protein 2/3 complex, subunit 1B, 41kDa	2.37342
PRDX4	peroxiredoxin 4	2.36069
DIRAS3	DIRAS family, GTP-binding RAS-like 3	2.36045
BTK	Bruton agammaglobulinemia tyrosine kinase	2.35963
SEL1L3	sel-1 suppressor of lin-12-like 3 (C. elegans)	2.34652
CCNB2	cyclin B2	2.34306
IDH1	isocitrate dehydrogenase 1 (NADP+), soluble	2.33668
LMO3	LIM domain only 3 (rhombotin-like 2)	2.3361
CYP2J2	cytochrome P450, family 2, subfamily J, polypeptide 2	2.33329
GRP	gastrin-releasing peptide	2.33137
SGPP1	sphingosine-1-phosphate phosphatase 1	2.33122
GGH	gamma-glutamyl hydrolase (conjugase, folylpolygammaglutamyl hydrolase)	2.33075
LIAS	lipoic acid synthetase	2.30562
CCL18	chemokine (C-C motif) ligand 18 (pulmonary and activation-regulated)	2.30208
CCNB1	cyclin B1	2.29431
DSC3	desmocollin 3	2.29196
CCR5	chemokine (C-C motif) receptor 5 (gene/pseudogene)	2.28826
IGHV3-9	immunoglobulin heavy variable 3-9	2.28632
CEBPA	CCAAT/enhancer binding protein (C/EBP), alpha	2.28612
TMEM45A	transmembrane protein 45A	2.26403
SERPINF1	serpin peptidase inhibitor, clade F (alpha-2 antiplasmin, pigment epithelium derived factor), member 1	2.25734
NAT1	N-acetyltransferase 1 (arylamine N-acetyltransferase)	2.25671
IGLV3-25	immunoglobulin lambda variable 3-25	2.24897
STEAP1	six transmembrane epithelial antigen of the prostate 1	2.23845
TNFSF15	tumor necrosis factor (ligand) superfamily, member 15	2.2346
YIPF5	Yip1 domain family, member 5	2.2335
C1orf116	chromosome 1 open reading frame 116	2.23247
FKBP2	FK506 binding protein 2, 13kDa	2.22834
ZNF552	zinc finger protein 552	2.22755
BCL11A	B-cell CLL/lymphoma 11A (zinc finger protein)	2.22234
COL1A1	collagen, type I, alpha 1	2.2182
HMMR	hyaluronan-mediated motility receptor (RHAMM)	2.21375
SLC22A3	solute carrier family 22 (extraneuronal monoamine transporter), member 3	2.20634
CDK1	cyclin-dependent kinase 1	2.20326
CD38	CD38 molecule	2.20218
GPNMB	glycoprotein (transmembrane) nmb	2.20181
IGLV4-60	immunoglobulin lambda variable 4-60	2.19517
SLC44A4	solute carrier family 44, member 4	2.18181
KIAA0125	KIAA0125	2.17996
PCNA	proliferating cell nuclear antigen	2.17978
CRYM	crystallin, mu	2.17333
AGR2	anterior gradient 2 homolog (Xenopus laevis)	2.16757
TRIM2	tripartite motif containing 2	2.16435
RBP4	retinol binding protein 4, plasma	2.1631
FGFR2	fibroblast growth factor receptor 2	2.15854
E2F8	E2F transcription factor 8	2.1542
NTS	neurotensin	2.14536
CPM	carboxypeptidase M	2.14515
CLDN8	claudin 8	2.14245
LYPLA1	lysophospholipase I	2.13763
FLRT2	fibronectin leucine rich transmembrane protein 2	2.13747
TMEM231	transmembrane protein 231	2.13665
GLB1	galactosidase, beta 1	2.1358
PDGFD	platelet derived growth factor D	2.13541
CTSC	cathepsin C	2.13162
C14orf101	chromosome 14 open reading frame 101	2.12783
C5orf54	chromosome 5 open reading frame 54	2.12586
OVOL2	ovo-like 2 (Drosophila)	2.11991
LPPR4	lipid phosphate phosphatase-related protein type 4	2.1198
CTAGE5	CTAGE family, member 5	2.11787
GCHFR	GTP cyclohydrolase I feedback regulator	2.11092
SDF2L1	stromal cell-derived factor 2-like 1	2.11028
TBC1D8B	TBC1 domain family, member 8B (with GRAM domain)	2.10947
GPR18	G protein-coupled receptor 18	2.10083
EPB41L4B	erythrocyte membrane protein band 4.1 like 4B	2.0959
CKS2	CDC28 protein kinase regulatory subunit 2	2.09257
C19orf10	chromosome 19 open reading frame 10	2.0915
GLS2	glutaminase 2 (liver, mitochondrial)	2.08794
KIAA1324	KIAA1324	2.08595
PPP1R3C	protein phosphatase 1, regulatory subunit 3C	2.08546
ZNF816	zinc finger protein 816	2.08132
MOXD1	monooxygenase, DBH-like 1	2.07857
C6orf211	chromosome 6 open reading frame 211	2.07669
OLFM1	olfactomedin 1	2.07611
MAD2L1	MAD2 mitotic arrest deficient-like 1 (yeast)	2.0704
NUSAP1	nucleolar and spindle associated protein 1	2.06596
DCLK1	doublecortin-like kinase 1	2.06473
ST3GAL5	ST3 beta-galactoside alpha-2,3-sialyltransferase 5	2.05153
EYA2	eyes absent homolog 2 (Drosophila)	2.04736
NCAPG	non-SMC condensin I complex, subunit G	2.04634
NME5	NME/NM23 family member 5	2.04614
KIF11	kinesin family member 11	2.03796
IGHV3-23	immunoglobulin heavy variable 3-23	2.03718
DLGAP5	discs, large (Drosophila) homolog-associated protein 5	2.03591
DSP	desmoplakin	2.03373
TP53I3	tumor protein p53 inducible protein 3	2.0325
MEOX2	mesenchyme homeobox 2	2.02921
NAP1L3	nucleosome assembly protein 1-like 3	2.02679
CCR2	chemokine (C-C motif) receptor 2	2.02459
PLS1	plastin 1	2.01655
FRAT2	frequently rearranged in advanced T-cell lymphomas 2	2.01464
DFNA5	deafness, autosomal dominant 5	2.01163
ENTPD3	ectonucleoside triphosphate diphosphohydrolase 3	2.01155
TM7SF3	transmembrane 7 superfamily member 3	2.01113
LIPA	lipase A, lysosomal acid, cholesterol esterase	2.00878
AHCY	adenosylhomocysteinase	2.00688
STEAP3	STEAP family member 3, metalloreductase	2.00665
PCOLCE2	procollagen C-endopeptidase enhancer 2	2.00656
PRKAG1	protein kinase, AMP-activated, gamma 1 non-catalytic subunit	2.0011
FABP4	fatty acid binding protein 4, adipocyte	1.99877
RETSAT	retinol saturase (all-trans-retinol 13,14-reductase)	1.99604
PTPN13	protein tyrosine phosphatase, non-receptor type 13 (APO-1/CD95 (Fas)-associated phosphatase)	1.99559
CASP6	caspase 6, apoptosis-related cysteine peptidase	1.99513
POU2AF1	POU class 2 associating factor 1	1.99418
PNMAL1	paraneoplastic Ma antigen family-like 1	1.99321
CPVL	carboxypeptidase, vitellogenic-like	1.99008
CD27	CD27 molecule	1.98865
TFRC	transferrin receptor (p90, CD71)	1.9881
PRODH	proline dehydrogenase (oxidase) 1	1.98744
CKAP2	cytoskeleton associated protein 2	1.98605
GMNN	geminin, DNA replication inhibitor	1.9806
ARMC1	armadillo repeat containing 1	1.98043
CTSS	cathepsin S	1.97718
FZD6	frizzled family receptor 6	1.97031
MSH2	mutS homolog 2, colon cancer, nonpolyposis type 1 (E. coli)	1.96948
EAF2	ELL associated factor 2	1.96906
LTB	lymphotoxin beta (TNF superfamily, member 3)	1.96766
ZFP112	zinc finger protein 112 homolog (mouse)	1.96707
C3orf14	chromosome 3 open reading frame 14	1.96443
C6	complement component 6	1.96296
TM9SF2	transmembrane 9 superfamily member 2	1.9587
SAC3D1	SAC3 domain containing 1	1.95754
ITGAM	integrin, alpha M (complement component 3 receptor 3 subunit)	1.95433
GANAB	glucosidase, alpha; neutral AB	1.95356
Symbol	Description	Fold-change
NQO1	NAD(P)H dehydrogenase, quinone 1	-1.95165
TNFRSF4	tumor necrosis factor receptor superfamily, member 4	-1.95555
TRIP10	thyroid hormone receptor interactor 10	-1.96229
SYNM	synemin, intermediate filament protein	-1.96325
ARHGEF10	Rho guanine nucleotide exchange factor (GEF) 10	-1.96544
GDPD5	glycerophosphodiester phosphodiesterase domain containing 5	-1.96605
GLT25D2	glycosyltransferase 25 domain containing 2	-1.96857
ICAM2	intercellular adhesion molecule 2	-1.97399
RHBDF1	rhomboid 5 homolog 1 (Drosophila)	-1.9761
LGALSL	lectin, galactoside-binding-like	-1.97628
SEC14L1	SEC14-like 1 (S. cerevisiae)	-1.97748
GZMH	granzyme H (cathepsin G-like 2, protein h-CCPX)	-1.98288
LPHN2	latrophilin 2	-1.9844
PKNOX2	PBX/knotted 1 homeobox 2	-1.98723
HIF3A	hypoxia inducible factor 3, alpha subunit	-1.98778
LMNA	lamin A/C	-1.98911
CDKN1A	cyclin-dependent kinase inhibitor 1A (p21, Cip1)	-1.98994
SOCS3	suppressor of cytokine signaling 3	-2.00111
PKIG	protein kinase (cAMP-dependent, catalytic) inhibitor gamma	-2.00496
CXCR7	chemokine (C-X-C motif) receptor 7	-2.00566
UPP1	uridine phosphorylase 1	-2.01018
HDC	histidine decarboxylase	-2.01037
IFI27	interferon, alpha-inducible protein 27	-2.01337
CCDC68	coiled-coil domain containing 68	-2.01714
DPP6	dipeptidyl-peptidase 6	-2.02012
EFNB2	ephrin-B2	-2.02273
ARAP3	ArfGAP with RhoGAP domain, ankyrin repeat and PH domain 3	-2.02443
VGLL3	vestigial like 3 (Drosophila)	-2.02741
ASB9	ankyrin repeat and SOCS box containing 9	-2.0304
ITGA10	integrin, alpha 10	-2.03454
ETS2	v-ets erythroblastosis virus E26 oncogene homolog 2 (avian)	-2.03915
LOC440434	aminopeptidase puromycin sensitive pseudogene	-2.04099
TMEM74B	transmembrane protein 74B	-2.04321
MAP3K6	mitogen-activated protein kinase kinase kinase 6	-2.04332
PLAT	plasminogen activator, tissue	-2.04993
GPR97	G protein-coupled receptor 97	-2.05213
ITGA5	integrin, alpha 5 (fibronectin receptor, alpha polypeptide)	-2.05269
COX7A1	cytochrome c oxidase subunit VIIa polypeptide 1 (muscle)	-2.05675
KANK3	KN motif and ankyrin repeat domains 3	-2.05898
DUSP2	dual specificity phosphatase 2	-2.06539
UCK2	uridine-cytidine kinase 2	-2.06627
TMEM204	transmembrane protein 204	-2.06895
PRDM1	PR domain containing 1, with ZNF domain	-2.07446
TAL1	T-cell acute lymphocytic leukemia 1	-2.08177
NRGN	neurogranin (protein kinase C substrate, RC3)	-2.08369
CCNL1	cyclin L1	-2.08401
HIST1H1D	histone cluster 1, H1d	-2.08475
ST6GALNAC5	ST6 (alpha-N-acetyl-neuraminyl-2,3-beta-galactosyl-1,3)-N-acetylgalactosaminide alpha-2,6-sialyltransferase 5	-2.08807
ELF3	E74-like factor 3 (ets domain transcription factor, epithelial-specific )	-2.0893
F3	coagulation factor III (thromboplastin, tissue factor)	-2.09072
ANO1	anoctamin 1, calcium activated chloride channel	-2.09153
HBD	hemoglobin, delta	-2.09612
KLF6	Kruppel-like factor 6	-2.10238
FLT4	fms-related tyrosine kinase 4	-2.10279
GRB10	growth factor receptor-bound protein 10	-2.10419
BTG2	BTG family, member 2	-2.10481
CLEC3B	C-type lectin domain family 3, member B	-2.10546
NES	nestin	-2.10959
SASH1	SAM and SH3 domain containing 1	-2.11681
FGF2	fibroblast growth factor 2 (basic)	-2.11792
CRISPLD2	cysteine-rich secretory protein LCCL domain containing 2	-2.11822
FOSL2	FOS-like antigen 2	-2.1248
SDPR	serum deprivation response	-2.12494
HSPB3	heat shock 27kDa protein 3	-2.13171
CTGF	connective tissue growth factor	-2.13467
CCDC48	coiled-coil domain containing 48	-2.14197
ANO2	anoctamin 2	-2.15161
PITPNC1	phosphatidylinositol transfer protein, cytoplasmic 1	-2.15442
DOCK6	dedicator of cytokinesis 6	-2.15448
TIMP3	TIMP metallopeptidase inhibitor 3	-2.16698
PXDC1	PX domain containing 1	-2.17807
HIST1H4E	histone cluster 1, H4e	-2.17954
MT1F	metallothionein 1F	-2.18212
KLF2	Kruppel-like factor 2 (lung)	-2.18231
UPB1	ureidopropionase, beta	-2.18436
NTRK2	neurotrophic tyrosine kinase, receptor, type 2	-2.18737
NUAK2	NUAK family, SNF1-like kinase, 2	-2.1874
LMCD1	LIM and cysteine-rich domains 1	-2.19196
NEDD9	neural precursor cell expressed, developmentally down-regulated 9	-2.19675
PHLDA1	pleckstrin homology-like domain, family A, member 1	-2.20646
IRF1	interferon regulatory factor 1	-2.20986
VPRBP	Vpr (HIV-1) binding protein	-2.21075
EMR2	egf-like module containing, mucin-like, hormone receptor-like 2	-2.21184
MAP2K3	mitogen-activated protein kinase kinase 3	-2.21247
RASIP1	Ras interacting protein 1	-2.22373
LDLR	low density lipoprotein receptor	-2.22528
PFKFB3	6-phosphofructo-2-kinase/fructose-2,6-biphosphatase 3	-2.22589
GZMB	granzyme B (granzyme 2, cytotoxic T-lymphocyte-associated serine esterase 1)	-2.23491
SCO2	SCO cytochrome oxidase deficient homolog 2 (yeast)	-2.23656
KDM6B	lysine (K)-specific demethylase 6B	-2.23783
SCARB1	scavenger receptor class B, member 1	-2.23909
HIST1H1E	histone cluster 1, H1e	-2.2419
PER2	period homolog 2 (Drosophila)	-2.24712
DBC1	deleted in bladder cancer 1	-2.2488
SHC2	SHC (Src homology 2 domain containing) transforming protein 2	-2.25455
PTPRB	protein tyrosine phosphatase, receptor type, B	-2.25718
GPM6B	glycoprotein M6B	-2.26465
KCNN2	potassium intermediate/small conductance calcium-activated channel, subfamily N, member 2	-2.26863
HSPB8	heat shock 22kDa protein 8	-2.27388
CXCR2	chemokine (C-X-C motif) receptor 2	-2.28118
IL15RA	interleukin 15 receptor, alpha	-2.28351
PTGIR	prostaglandin I2 (prostacyclin) receptor (IP)	-2.30148
HES1	hairy and enhancer of split 1, (Drosophila)	-2.30635
GDF10	growth differentiation factor 10	-2.30759
BCL3	B-cell CLL/lymphoma 3	-2.31756
THBD	thrombomodulin	-2.32127
RAPGEF5	Rap guanine nucleotide exchange factor (GEF) 5	-2.32497
RAPGEF4	Rap guanine nucleotide exchange factor (GEF) 4	-2.33359
DUSP8	dual specificity phosphatase 8	-2.33675
ADORA2A	adenosine A2a receptor	-2.34131
S1PR1	sphingosine-1-phosphate receptor 1	-2.35048
C21orf91	chromosome 21 open reading frame 91	-2.3638
PDGFB	platelet-derived growth factor beta polypeptide	-2.37142
CSF3R	colony stimulating factor 3 receptor (granulocyte)	-2.37564
NCRNA00185	non-protein coding RNA 185	-2.3795
SLC25A37	solute carrier family 25 (mitochondrial iron transporter), member 37	-2.37992
OLFML2A	olfactomedin-like 2A	-2.38147
MX2	myxovirus (influenza virus) resistance 2 (mouse)	-2.3893
IL4R	interleukin 4 receptor	-2.39671
PRX	periaxin	-2.39985
GPR183	G protein-coupled receptor 183	-2.40672
RRAD	Ras-related associated with diabetes	-2.4084
PRKY	protein kinase, Y-linked, pseudogene	-2.4188
SST	somatostatin	-2.42418
PER3	period homolog 3 (Drosophila)	-2.42677
CHSY1	chondroitin sulfate synthase 1	-2.42897
KLF9	Kruppel-like factor 9	-2.43323
NNMT	nicotinamide N-methyltransferase	-2.43379
CLDN5	claudin 5	-2.4358
TIE1	tyrosine kinase with immunoglobulin-like and EGF-like domains 1	-2.4366
MED24	mediator complex subunit 24	-2.44869
ATHL1	ATH1, acid trehalase-like 1 (yeast)	-2.45667
CAMTA1	calmodulin binding transcription activator 1	-2.45874
LIMS2	LIM and senescent cell antigen-like domains 2	-2.46053
PRR16	proline rich 16	-2.46497
FUT1	fucosyltransferase 1 (galactoside 2-alpha-L-fucosyltransferase, H blood group)	-2.46661
MAP3K8	mitogen-activated protein kinase kinase kinase 8	-2.48012
NFIL3	nuclear factor, interleukin 3 regulated	-2.49908
KLRF1	killer cell lectin-like receptor subfamily F, member 1	-2.50338
NOX4	NADPH oxidase 4	-2.51042
HEY1	hairy/enhancer-of-split related with YRPW motif 1	-2.52862
TMEM2	transmembrane protein 2	-2.53688
PCDH12	protocadherin 12	-2.53788
BATF3	basic leucine zipper transcription factor, ATF-like 3	-2.53979
SPHK1	sphingosine kinase 1	-2.54168
ABL2	v-abl Abelson murine leukemia viral oncogene homolog 2	-2.54293
CASKIN2	CASK interacting protein 2	-2.54991
IER2	immediate early response 2	-2.56481
DUSP6	dual specificity phosphatase 6	-2.56513
LTK	leukocyte receptor tyrosine kinase	-2.5707
TIPARP	TCDD-inducible poly(ADP-ribose) polymerase	-2.58877
FPR1	formyl peptide receptor 1	-2.60951
S100A8	S100 calcium binding protein A8	-2.61144
LILRA5	leukocyte immunoglobulin-like receptor, subfamily A (with TM domain), member 5	-2.61533
EDNRB	endothelin receptor type B	-2.61853
CD83	CD83 molecule	-2.62207
SOSTDC1	sclerostin domain containing 1	-2.62452
PRELP	proline/arginine-rich end leucine-rich repeat protein	-2.62474
AGER	advanced glycosylation end product-specific receptor	-2.63123
SOX17	SRY (sex determining region Y)-box 17	-2.64361
EGFL7	EGF-like-domain, multiple 7	-2.64779
ADAMTS8	ADAM metallopeptidase with thrombospondin type 1 motif, 8	-2.6559
HIST1H2AE	histone cluster 1, H2ae	-2.66522
RALA	v-ral simian leukemia viral oncogene homolog A (ras related)	-2.66666
NDRG4	NDRG family member 4	-2.67761
IL18R1	interleukin 18 receptor 1	-2.68747
EMP1	epithelial membrane protein 1	-2.6898
MSX1	msh homeobox 1	-2.70295
GPX3	glutathione peroxidase 3 (plasma)	-2.71437
LAMC3	laminin, gamma 3	-2.71906
SGK1	serum/glucocorticoid regulated kinase 1	-2.73742
SGCG	sarcoglycan, gamma (35kDa dystrophin-associated glycoprotein)	-2.74898
ZBTB16	zinc finger and BTB domain containing 16	-2.75771
FABP7	fatty acid binding protein 7, brain	-2.76419
CCL4	chemokine (C-C motif) ligand 4	-2.77588
MMP19	matrix metallopeptidase 19	-2.77662
SLCO2A1	solute carrier organic anion transporter family, member 2A1	-2.77765
AKAP12	A kinase (PRKA) anchor protein 12	-2.79229
HILPDA	hypoxia inducible lipid droplet-associated	-2.79514
AGTR2	angiotensin II receptor, type 2	-2.79515
RGS9	regulator of G-protein signaling 9	-2.79658
PER1	period homolog 1 (Drosophila)	-2.79991
JUND	jun D proto-oncogene	-2.8
PELI1	pellino E3 ubiquitin protein ligase 1	-2.80063
ACVRL1	activin A receptor type II-like 1	-2.80067
SPSB1	splA/ryanodine receptor domain and SOCS box containing 1	-2.81054
HBEGF	heparin-binding EGF-like growth factor	-2.82254
STEAP4	STEAP family member 4	-2.82618
DUSP5	dual specificity phosphatase 5	-2.83695
PLK3	polo-like kinase 3	-2.84644
PF4	platelet factor 4	-2.85842
SERPINB1	serpin peptidase inhibitor, clade B (ovalbumin), member 1	-2.8648
BMP2	bone morphogenetic protein 2	-2.87016
KIAA0040	KIAA0040	-2.87454
ARC	activity-regulated cytoskeleton-associated protein	-2.89072
PIGA	phosphatidylinositol glycan anchor biosynthesis, class A	-2.89397
IL18RAP	interleukin 18 receptor accessory protein	-2.89512
SOCS2	suppressor of cytokine signaling 2	-2.92251
NR4A3	nuclear receptor subfamily 4, group A, member 3	-2.93009
FSTL3	follistatin-like 3 (secreted glycoprotein)	-2.93284
EGR3	early growth response 3	-2.95886
HPGD	hydroxyprostaglandin dehydrogenase 15-(NAD)	-2.96429
SOD2	superoxide dismutase 2, mitochondrial	-2.991
ARHGEF15	Rho guanine nucleotide exchange factor (GEF) 15	-2.99238
IL7R	interleukin 7 receptor	-2.9946
EREG	epiregulin	-3.00844
NOTCH4	notch 4	-3.01762
ARID5A	AT rich interactive domain 5A (MRF1-like)	-3.01873
PPP1R15A	protein phosphatase 1, regulatory subunit 15A	-3.03077
PDE4B	phosphodiesterase 4B, cAMP-specific	-3.03456
MYC	v-myc myelocytomatosis viral oncogene homolog (avian)	-3.04772
CDH5	cadherin 5, type 2 (vascular endothelium)	-3.08801
GNLY	granulysin	-3.09651
RGCC	regulator of cell cycle	-3.10622
CREB5	cAMP responsive element binding protein 5	-3.10903
TRIB1	tribbles homolog 1 (Drosophila)	-3.11166
CYR61	cysteine-rich, angiogenic inducer, 61	-3.1164
FOXF1	forkhead box F1	-3.12228
SLC14A1	solute carrier family 14 (urea transporter), member 1 (Kidd blood group)	-3.13167
SIK1	salt-inducible kinase 1	-3.14968
WFDC1	WAP four-disulfide core domain 1	-3.16506
KCNMB4	potassium large conductance calcium-activated channel, subfamily M, beta member 4	-3.17003
USP9Y	ubiquitin specific peptidase 9, Y-linked	-3.1794
VEGFC	vascular endothelial growth factor C	-3.18181
ADAMTS1	ADAM metallopeptidase with thrombospondin type 1 motif, 1	-3.19988
CEBPD	CCAAT/enhancer binding protein (C/EBP), delta	-3.20245
ICAM1	intercellular adhesion molecule 1	-3.22185
JUN	jun proto-oncogene	-3.22265
FKBP1A	FK506 binding protein 1A, 12kDa	-3.25248
IL1B	interleukin 1, beta	-3.26454
CLEC1A	C-type lectin domain family 1, member A	-3.28494
CDH13	cadherin 13, H-cadherin (heart)	-3.28583
SLC6A14	solute carrier family 6 (amino acid transporter), member 14	-3.31442
RGS2	regulator of G-protein signaling 2, 24kDa	-3.3318
CX3CL1	chemokine (C-X3-C motif) ligand 1	-3.35304
MT2A	metallothionein 2A	-3.37983
CLEC4M	C-type lectin domain family 4, member M	-3.38361
ADRB1	adrenoceptor beta 1	-3.40076
CH25H	cholesterol 25-hydroxylase	-3.40505
LINC00312	long intergenic non-protein coding RNA 312	-3.41896
RAMP3	receptor (G protein-coupled) activity modifying protein 3	-3.4217
KIAA1462	KIAA1462	-3.42936
MT4	metallothionein 4	-3.45777
THBS1	thrombospondin 1	-3.46159
C8orf4	chromosome 8 open reading frame 4	-3.48674
ZNF331	zinc finger protein 331	-3.59489
IER3	immediate early response 3	-3.69807
IDO1	indoleamine 2,3-dioxygenase 1	-3.69989
HIST1H2BG	histone cluster 1, H2bg	-3.76592
ZC3H12A	zinc finger CCCH-type containing 12A	-3.81414
CD69	CD69 molecule	-3.85311
NFKBIA	nuclear factor of kappa light polypeptide gene enhancer in B-cells inhibitor, alpha	-3.86024
NAMPT	nicotinamide phosphoribosyltransferase	-3.86048
S100A3	S100 calcium binding protein A3	-3.87969
STC2	stanniocalcin 2	-3.91109
SPRY4	sprouty homolog 4 (Drosophila)	-3.9369
CHI3L2	chitinase 3-like 2	-3.94016
ANGPTL4	angiopoietin-like 4	-3.97086
RHOB	ras homolog family member B	-3.98117
KLF4	Kruppel-like factor 4 (gut)	-4.00905
HBB	hemoglobin, beta	-4.01144
G0S2	G0/G1switch 2	-4.03361
PLA1A	phospholipase A1 member A	-4.07426
EIF1AY	eukaryotic translation initiation factor 1A, Y-linked	-4.08382
EDN1	endothelin 1	-4.12528
STXBP6	syntaxin binding protein 6 (amisyn)	-4.19143
SLC2A3	solute carrier family 2 (facilitated glucose transporter), member 3	-4.20294
MT1G	metallothionein 1G	-4.25237
RGS1	regulator of G-protein signaling 1	-4.25613
JUNB	jun B proto-oncogene	-4.26551
IL1RL1	interleukin 1 receptor-like 1	-4.27267
IL1R2	interleukin 1 receptor, type II	-4.28866
TNFAIP3	tumor necrosis factor, alpha-induced protein 3	-4.37555
DUSP1	dual specificity phosphatase 1	-4.47912
SLC19A2	solute carrier family 19 (thiamine transporter), member 2	-4.50154
BHLHE40	basic helix-loop-helix family, member e40	-4.52287
EGR1	early growth response 1	-4.53627
MT1X	metallothionein 1X	-4.623
C10orf10	chromosome 10 open reading frame 10	-4.70418
APOBEC3A	apolipoprotein B mRNA editing enzyme, catalytic polypeptide-like 3A	-4.76177
PTGS2	prostaglandin-endoperoxide synthase 2 (prostaglandin G/H synthase and cyclooxygenase)	-4.82828
RGS16	regulator of G-protein signaling 16	-4.88168
TMEM100	transmembrane protein 100	-4.90386
NR4A2	nuclear receptor subfamily 4, group A, member 2	-4.9396
SEMA3G	sema domain, immunoglobulin domain (Ig), short basic domain, secreted, (semaphorin) 3G	-4.96227
CXCL3	chemokine (C-X-C motif) ligand 3	-5.07746
SELE	selectin E	-5.08192
FOSL1	FOS-like antigen 1	-5.12792
GFPT2	glutamine-fructose-6-phosphate transaminase 2	-5.13774
NR4A1	nuclear receptor subfamily 4, group A, member 1	-5.2581
CYP3A5	cytochrome P450, family 3, subfamily A, polypeptide 5	-5.25949
FAM107A	family with sequence similarity 107, member A	-5.28275
VIPR1	vasoactive intestinal peptide receptor 1	-5.29439
APOLD1	apolipoprotein L domain containing 1	-5.55271
FCN3	ficolin (collagen/fibrinogen domain containing) 3 (Hakata antigen)	-6.01208
ITPKC	inositol-trisphosphate 3-kinase C	-6.01508
STC1	stanniocalcin 1	-6.02507
MAFF	v-maf musculoaponeurotic fibrosarcoma oncogene homolog F (avian)	-6.18697
LIF	leukemia inhibitory factor	-6.39844
CA4	carbonic anhydrase IV	-6.41238
FOS	FBJ murine osteosarcoma viral oncogene homolog	-6.42607
CYP1A1	cytochrome P450, family 1, subfamily A, polypeptide 1	-6.73686
LRRC32	leucine rich repeat containing 32	-6.74699
ATF3	activating transcription factor 3	-7.31764
ZFP36	zinc finger protein 36, C3H type, homolog (mouse)	-7.65722
ADM	adrenomedullin	-7.67824
HAS2	hyaluronan synthase 2	-8.19739
S100A12	S100 calcium binding protein A12	-8.22644
KDM5D	lysine (K)-specific demethylase 5D	-8.24499
SLCO4A1	solute carrier organic anion transporter family, member 4A1	-8.28125
SLC6A4	solute carrier family 6 (neurotransmitter transporter, serotonin), member 4	-8.42464
CXCL2	chemokine (C-X-C motif) ligand 2	-8.48681
ESM1	endothelial cell-specific molecule 1	-8.60587
GADD45B	growth arrest and DNA-damage-inducible, beta	-9.46164
CCL20	chemokine (C-C motif) ligand 20	-9.49368
IL12A	interleukin 12A (natural killer cell stimulatory factor 1, cytotoxic lymphocyte maturation factor 1, p35)	-11.0803
PTX3	pentraxin 3, long	-11.4299
CCL2	chemokine (C-C motif) ligand 2	-11.5749
CSF3	colony stimulating factor 3 (granulocyte)	-11.8187
NXF3	nuclear RNA export factor 3	-11.9616
IL8	interleukin 8	-12.8213
RND1	Rho family GTPase 1	-13.6106
DDX3Y	DEAD (Asp-Glu-Ala-Asp) box polypeptide 3, Y-linked	-14.3075
MT1M	metallothionein 1M	-15.784
FOSB	FBJ murine osteosarcoma viral oncogene homolog B	-18.4356
SERPINE1	serpin peptidase inhibitor, clade E (nexin, plasminogen activator inhibitor type 1), member 1	-21.9428
IL6	interleukin 6 (interferon, beta 2)	-45.1601
