# Supplementary material for: miR-155 in the progression of lung fibrosis in systemic sclerosis
Source: Arthritis Res Ther. 2016 Jul 5;18:155. doi: 10.1186/s13075-016-1054-6 (PMC4932708; doi:10.1186/s13075-016-1054-6)
Supplement: Additional file 2: Table S2. — List of mRNA gene expression in SSc-ILD compared to healthy controls. In sequence: gene symbol, gene name, and average fold-change expression in SSc-ILD compared to healthy controls. (XLSX 15 kb) [file 13075_2016_1054_MOESM2_ESM.xlsx]

## Sheet: Sheet1
Transcript ID	Fraction of samples +	Fold-change
hsa-mir-4521	0.5625	10.3732
hsa-mir-205	0.9375	8.03207
hsa-mir-31	0.875	7.02421
hsa-mir-182	1	4.41522
hsa-mir-432	0.6875	3.81406
hsa-mir-141	1	3.80181
hsa-mir-127	1	3.69997
hsa-mir-187	0.8125	3.6371
hsa-mir-193a	1	3.52555
hsa-mir-3921	1	3.21985
hsa-mir-125a	1	3.04691
hsa-mir-379	0.875	2.99875
hsa-mir-509-1 // hsa-mir-509-2 // hsa-mir-509-3	0.375	2.86118
hsa-mir-382	0.6875	2.54241
hsa-mir-455	1	2.5347
hsa-mir-487b	0.6875	2.39462
hsa-mir-30e	1	2.37548
hsa-mir-1244-1 // hsa-mir-1244-2 // hsa-mir-1244-3	0.6875	2.30023
hsa-mir-200b	1	2.24981
hsa-mir-203	1	2.02956
hsa-mir-155	1	2.02807
hsa-mir-183	0.625	2.02705
hsa-let-7e	1	2.02316
hsa-mir-339	0.9375	1.99124
hsa-mir-15b	1	1.98342
hsa-mir-200a	0.9375	1.97699
hsa-mir-27a	1	1.97437
hsa-mir-574	1	1.9138
hsa-let-7f-1 // hsa-let-7f-2	1	1.8822
hsa-mir-21	1	1.83439
hsa-mir-199a-1 // hsa-mir-199a-2	1	1.72447
hsa-mir-199b	1	1.64591
hsa-mir-200c	1	1.56893
hsa-mir-20a	1	1.55583
hsa-mir-151	1	1.51171
hsa-mir-27b	1	1.51107
hsa-mir-128-1 // hsa-mir-128-2	0.625	1.44242
hsa-mir-138-1	0.3125	1.43778
hsa-let-7a-1 // hsa-let-7a-2 // hsa-let-7a-3	1	1.43059
hsa-mir-214	1	1.42008
hsa-mir-99a	1	1.39692
hsa-mir-195	1	1.38176
hsa-mir-23b	1	1.37272
hsa-mir-34a	1	1.36016
hsa-let-7d	1	1.34898
hsa-let-7g	1	1.32375
hsa-mir-4736	0.5	1.31889
hsa-mir-199b	0.3125	1.29562
hsa-mir-361	1	1.28273
hsa-mir-92a-1 // hsa-mir-92a-2	1	1.27742
hsa-mir-222	1	1.2357
hsa-mir-1-1 // hsa-mir-1-2	0.25	1.19416
hsa-mir-569	0.25	1.13893
hsa-mir-22	0.5	1.13783
hsa-mir-24-1 // hsa-mir-24-2	1	1.12498
hsa-mir-4455	0.25	-1.17117
hsa-mir-513b	0.25	-1.17332
hsa-mir-4472-1 // hsa-mir-4472-2	0.375	-1.18156
hsa-mir-4447	0.375	-1.18904
hsa-mir-3200	0.375	-1.19737
hsa-mir-1285-1 // hsa-mir-1285-2	0.375	-1.20888
hsa-let-7d	0.25	-1.20968
hsa-mir-4535	0.4375	-1.21543
hsa-mir-3622a	0.4375	-1.23562
hsa-mir-4271	0.25	-1.23564
hsa-mir-181a-1	0.6875	-1.23608
hsa-mir-338	0.5	-1.24861
hsa-mir-3646	0.5625	-1.26263
hsa-mir-30d	1	-1.29676
hsa-mir-1273e	0.375	-1.31229
hsa-mir-151	1	-1.32233
hsa-mir-1260	0.875	-1.35375
hsa-mir-3156-1 // hsa-mir-3156-2 // hsa-mir-3156-3	0.3125	-1.38495
hsa-mir-2861	1	-1.45951
hsa-mir-4786	0.3125	-1.50015
hsa-mir-126	1	-1.56216
hsa-mir-30a	1	-1.56356
hsa-mir-3652	0.625	-1.56872
hsa-mir-4327	0.375	-1.61069
hsa-mir-2392	0.75	-1.62176
hsa-mir-551b	0.5	-1.62583
hsa-mir-1268b	1	-1.62723
hsa-mir-4488	1	-1.62856
hsa-mir-4763	1	-1.62868
hsa-mir-19b-1 // hsa-mir-19b-2	1	-1.63233
hsa-mir-4707	1	-1.63739
hsa-mir-936	0.25	-1.6937
hsa-mir-3656	1	-1.72602
hsa-mir-638	1	-1.74777
hsa-mir-4708	0.5	-1.75009
hsa-mir-4462	0.4375	-1.75197
hsa-mir-885	0.8125	-1.79649
hsa-mir-4466	1	-1.81422
hsa-mir-1915	1	-1.85532
hsa-mir-1268	1	-1.87783
hsa-mir-550a-1 // hsa-mir-550a-2	0.375	-1.90485
hsa-mir-513a-1 // hsa-mir-513a-2	0.375	-1.93393
hsa-mir-4788	0.3125	-1.9477
hsa-mir-3665	1	-1.96752
hsa-mir-4787	1	-1.97229
hsa-mir-3940	1	-1.97589
hsa-mir-3960	1	-1.98752
hsa-mir-4745	1	-2.01159
hsa-mir-877	1	-2.01862
hsa-mir-943	0.625	-2.02341
hsa-mir-1273f	0.5	-2.09349
hsa-mir-4687	1	-2.10935
hsa-mir-4734	1	-2.16924
hsa-mir-4454	1	-2.17813
hsa-mir-4534	0.75	-2.18224
hsa-mir-4430	0.875	-2.18897
hsa-mir-4649	0.875	-2.20737
hsa-mir-3196	1	-2.24378
hsa-mir-2277	0.375	-2.25972
hsa-mir-1469	1	-2.3212
hsa-mir-3178	1	-2.32774
hsa-mir-4463	1	-2.34451
hsa-mir-4651	1	-2.36961
hsa-mir-4270	1	-2.38097
hsa-mir-4508	1	-2.42305
hsa-mir-1908	1	-2.43081
hsa-mir-4800	0.8125	-2.55382
hsa-mir-4695	0.6875	-2.5575
hsa-mir-1228	1	-2.56929
hsa-mir-143	0.9375	-2.57498
hsa-mir-4516	1	-2.62475
hsa-let-7b	0.75	-2.65338
hsa-mir-4689	1	-2.69232
hsa-mir-483	0.375	-2.76901
hsa-mir-4674	1	-2.83938
hsa-mir-4688	0.375	-2.85691
hsa-mir-4739	1	-2.86654
hsa-mir-1202	0.5625	-2.9289
hsa-mir-4668	1	-2.92953
hsa-mir-4281	1	-2.96404
hsa-mir-4286	0.6875	-2.99714
hsa-mir-346	0.625	-3.03731
hsa-mir-3651	0.9375	-3.04067
hsa-mir-762	1	-3.06849
hsa-mir-4284	0.6875	-3.07309
hsa-mir-1290	0.3125	-3.12883
hsa-mir-4741	1	-3.14068
hsa-mir-663	1	-3.22579
hsa-mir-4428	0.4375	-3.27901
hsa-mir-149	1	-3.28562
hsa-mir-4667	0.25	-3.64347
hsa-mir-4758	1	-3.67143
hsa-mir-1260b	1	-3.73282
hsa-mir-1207	0.9375	-3.77499
hsa-mir-451	0.9375	-3.85879
hsa-mir-1909	0.5	-3.91029
hsa-mir-4530	1	-3.93393
hsa-mir-4743	0.3125	-4.04981
hsa-mir-4728	0.75	-4.32831
hsa-mir-3613	1	-4.35281
hsa-mir-720	0.75	-4.4409
hsa-mir-4732	0.5625	-4.52286
hsa-mir-4507	1	-4.52746
hsa-mir-4436b	0.75	-4.57971
hsa-mir-4721	0.8125	-4.66912
hsa-mir-4706	0.5	-4.78498
hsa-mir-642b	0.75	-5.01604
hsa-mir-3175	0.625	-5.34844
hsa-mir-4449	0.375	-5.48763
hsa-mir-665	0.375	-5.58152
hsa-mir-150	0.5	-5.76031
hsa-mir-3679	0.75	-6.21584
hsa-mir-4299	0.6875	-6.98065
hsa-mir-4793	0.375	-7.10994
hsa-mir-4440	0.3125	-7.17869
hsa-mir-4749	0.75	-7.52436
hsa-mir-4656	0.375	-7.55617
hsa-mir-4417	0.5	-7.76766
hsa-mir-4505	1	-7.79628
hsa-mir-3663	0.3125	-9.22304
hsa-mir-4655	0.5	-9.23198
hsa-mir-3648	0.5625	-9.52451
hsa-mir-1224	1	-10.3899
hsa-mir-92b	0.6875	-10.6413
hsa-mir-4459	1	-11.2749
hsa-mir-27a	0.5625	-12.4029
hsa-mir-4484	1	-17.6757
hsa-mir-3687	0.4375	-32.1022
hsa-mir-575	0.3125	-47.8199
hsa-mir-1246	0.5625	-48.3236
