# Supplementary material for: miR-155 in the progression of lung fibrosis in systemic sclerosis
Source: Arthritis Res Ther. 2016 Jul 5;18:155. doi: 10.1186/s13075-016-1054-6 (PMC4932708; doi:10.1186/s13075-016-1054-6)
Supplement: Additional file 4: Table S3. — Demographic data of patients with SSc-ILD and healthy controls for the miRNA analysis in PBMC. %FVC percentage forced vital capacity. %DLCO percentage diffusing capacity of the lung for carbon monoxide, LSSc limited systemic sclerosis, DSSc diffuse systemic sclerosis. (XLSX 35 kb) [file 13075_2016_1054_MOESM4_ESM.xlsx]

## Sheet: Sheet1
SSc-ILD	Age (years)	Disease Duration (months)	Disease Subtype	% FVC	% DLCO
1	44	74	LSSc	66	33
2	32	21	DSSc	98	66
3	46	132	LSSc	61	28
4	60	320	LSSc	88	77
5	31	2	LSSc	71	62
6	29	58	LSSc	70	47
7	60	45	LSSc	67	41
8	36	11	LSSc	70	38
9	76	120	LSSc	87	68
10	35	28	LSSc	66	42
11	45	36	DSSc	68	70
12	70	67	LSSc	84	56
13	63	111	LSSc	87	62
Average	48.2308	78.8462		75.6154	53.0769
Healthy Control	Age
1	30
2	66
3	53
4	58
5	44
6	68
Average	53.1667
