# Supplementary material for: miR-155 in the progression of lung fibrosis in systemic sclerosis
Source: Arthritis Res Ther. 2016 Jul 5;18:155. doi: 10.1186/s13075-016-1054-6 (PMC4932708; doi:10.1186/s13075-016-1054-6)
Supplement: Additional file 5: Table S4. — miRNA expression in PBMC by Nanostring analysis. Data are expressed as counts ofgenes and fold-change of the average on PBMC in SSc-ILD compared to the average of the controls (column U). (XLSX 167 kb) [file 13075_2016_1054_MOESM5_ESM.xlsx]

## Sheet: Sheet1
miRNA PBMCs	HC	HC	HC	HC	HC	HC	SSc-ILD	SSc-ILD	SSc-ILD	SSc-ILD	SSc-ILD	SSc-ILD	SSc-ILD	SSc-ILD	SSc-ILD	SSc-ILD	SSc-ILD	SSc-ILD	SSc-ILD	Fold-change SSc-ILD/Healthy Control
hsa-let-7a-5p	2781.15	2182.1	4092.3	2137.55	4025.34	2135.07	6483.2	3386.4	7743.69	2909.95	2240.08	2335.56	1790.12	1932.96	1226.03	3494.37	3984.29	3744.92	2119.12	1.15403
hsa-let-7b-5p	1256.83	1160.78	1757.52	711.44	1732.57	1529.25	1974.48	918.98	2498.05	726.96	1424.69	906.77	1098.07	997.16	979.16	3106.1	3007.39	1955.67	1225.23	1.17921
hsa-let-7c-5p	143.55	114.85	153.81	51.67	113.29	163.7	188.92	87.7	254.5	103.85	214.1	135.06	167.41	170.28	147.67	547.82	356.75	268.32	229.96	1.78938
hsa-let-7d-5p	412.06	262.51	496.17	233.49	541.49	288.22	870.81	423.89	1041.47	343.34	466.23	518.91	387.55	425.71	274.89	457.41	826.87	672.1	385.74	1.46583
hsa-let-7e-5p	72.29	53.32	108.12	36.49	78.99	29.38	177.5	39.14	137.13	57.22	112.05	110.18	63.27	79.77	45.44	148.92	213.38	107.07	66.76	1.65533
hsa-let-7f-5p	258.18	86.14	198.86	102.37	84.19	97.94	351.49	257.92	345.92	260.69	88.04	64.86	79.09	83.61	65.88	180.83	98.36	245.1	98.91	1.23833
hsa-let-7g-5p	1556.33	1054.13	3101.89	2264.79	1908.22	1313.78	3109.79	2145.38	2756.25	2282.61	2350.14	2268.47	1315.57	1578.59	1176.81	1983.86	2207.2	1816.34	1638.18	1.09744
hsa-let-7i-5p	498.81	545.52	1337.93	583.88	867.84	667.38	1461.31	714.34	1808.67	803.26	1210.59	1140.9	1141.57	1193.53	824.68	723.34	2715.65	1875.68	1231.42	1.72716
hsa-miR-1-3p	9.29	8.2	10.3	4.84	7.28	12.59	13.18	7.07	13.59	2.12	19.01	7.11	21.09	15.34	21.96	85.1	43.34	28.38	17.31	2.58989
hsa-miR-1-5p	11.36	4.1	5.79	3.23	8.31	9.79	7.03	5.66	9.88	2.12	12.01	3.11	19.77	14.57	13.63	21.27	16.67	16.77	19.78	1.7589
hsa-miR-100-5p	8.26	4.1	5.79	4.2	7.28	8.39	12.3	3.77	9.88	6.36	23.01	15.11	31.64	19.94	21.2	127.65	66.68	50.31	25.96	5.02339
hsa-miR-101-3p	5.16	4.1	2.57	2.26	6.24	16.79	4.39	2.83	6.18	2.12	31.02	9.33	42.18	28.38	20.45	138.29	41.68	43.86	33.38	5.02433
hsa-miR-103a-3p	7.23	4.1	5.79	2.58	6.24	8.39	11.42	3.77	13.59	4.24	33.02	13.33	51.41	26.08	21.96	132.97	35.01	52.89	28.44	5.75585
hsa-miR-105-5p	7.23	24.61	6.44	6.78	7.28	16.79	12.3	6.6	6.18	4.24	29.01	13.77	36.91	23.78	26.5	127.65	38.34	30.96	27.2	2.55999
hsa-miR-106a-5p+hsa-miR-17-5p	101.21	65.63	111.33	49.09	46.77	43.37	70.3	70.26	84.01	84.78	55.03	56.42	65.91	90.51	60.58	63.82	116.69	199.95	93.96	1.22983
hsa-miR-106b-5p	47.51	28.71	27.03	18.08	18.71	20.99	29.88	32.06	30.89	31.79	41.02	30.21	42.18	49.09	37.11	95.74	68.35	96.75	48.22	1.81511
hsa-miR-107	222.04	123.05	160.24	68.79	65.48	116.13	154.65	102.32	168.02	152.6	196.09	152.83	218.82	293.78	185.53	138.29	165.04	398.62	213.89	1.55152
hsa-miR-10a-5p	11.36	20.51	16.09	7.43	8.31	15.39	14.06	6.6	18.53	6.36	26.01	8	26.36	23.78	21.2	175.52	41.68	47.73	28.44	2.59259
hsa-miR-10b-5p	16.52	4.1	9.65	3.23	11.43	22.39	17.57	5.19	19.77	2.12	26.01	13.77	42.18	22.24	34.83	127.65	43.34	42.57	21.02	2.86754
hsa-miR-1178-3p	10.33	4.1	4.5	1.61	6.24	9.79	10.54	3.3	11.12	2.12	14.01	5.78	15.82	12.27	14.39	58.51	21.67	15.48	23.49	2.63141
hsa-miR-1180-3p	18.59	8.2	5.15	2.91	17.67	15.39	13.18	6.13	22.24	4.24	30.01	12.88	27.68	22.24	23.48	90.42	43.34	41.28	34.62	2.52647
hsa-miR-1183	6.2	4.1	3.86	2.91	5.2	9.79	14.06	3.3	13.59	2.12	37.02	20.44	55.36	44.49	31.05	223.38	50.01	47.73	43.27	8.43351
hsa-miR-1185-1-3p	7.23	4.1	5.15	2.58	6.24	9.79	6.15	4.24	3.71	2.12	13.01	5.78	14.5	12.27	18.17	74.46	15	27.09	18.55	2.82855
hsa-miR-1185-2-3p	15.49	4.1	7.72	2.91	5.2	26.58	7.91	5.66	12.35	4.24	21.01	9.33	31.64	23.78	27.26	74.46	30.01	34.83	30.91	2.33293
hsa-miR-1185-5p	6.2	4.1	10.3	1.94	2.08	8.39	9.67	3.77	12.35	2.12	20.01	10.66	13.18	15.34	15.15	85.1	25.01	28.38	16.07	3.59066
hsa-miR-1193	10.33	12.31	5.15	2.26	5.2	15.39	7.91	4.24	13.59	2.12	32.02	15.11	55.36	28.38	32.56	138.29	50.01	51.6	30.91	4.21163
hsa-miR-1197	14.46	16.41	12.23	4.2	17.67	23.79	20.21	7.07	11.12	10.6	38.02	16.44	51.41	36.82	52.25	223.38	43.34	33.54	44.51	3.0612
hsa-miR-1200	10.33	4.1	5.79	1.94	8.31	8.39	7.91	3.77	9.88	2.12	24.01	7.55	29	12.27	18.17	90.42	20	33.54	23.49	3.35085
hsa-miR-1202	5.16	4.1	7.72	4.52	11.43	7	8.79	3.3	14.83	4.24	48.02	17.33	52.73	28.38	30.29	234.02	73.35	54.18	48.22	7.13957
hsa-miR-1203	9.29	8.2	7.08	3.55	9.35	11.19	10.54	3.77	13.59	2.12	45.02	16.44	29	22.24	31.05	207.43	46.68	46.44	37.09	4.85071
hsa-miR-1204	9.29	4.1	2.57	3.55	4.16	7	4.39	2.36	7.41	2.12	15.01	5.33	22.41	15.34	18.93	90.42	33.34	29.67	22.25	4.04775
hsa-miR-1205	4.13	4.1	3.86	2.26	8.31	5.6	6.15	5.66	8.65	2.12	38.02	17.33	46.14	26.08	22.72	164.88	51.68	38.7	44.51	7.71909
hsa-miR-1206	17.56	4.1	12.23	3.88	8.31	18.19	7.91	5.66	16.06	2.12	40.02	14.66	47.46	19.94	31.81	207.43	48.34	47.73	39.56	3.79672
hsa-miR-122-5p	1.03	36.92	32.18	8.72	22.87	64.36	18.45	19.33	58.07	29.67	1	4.89	7.91	1	1	5.32	23.34	1.29	1.24	0.479408
hsa-miR-1224-3p	7.23	8.2	2.57	1	8.31	7	1.76	3.3	7.41	2.12	11.01	3.55	21.09	9.2	6.06	85.1	10	10.32	23.49	2.61521
hsa-miR-1224-5p	5.16	4.1	3.86	1.61	7.28	7	9.67	3.3	3.71	2.12	16.01	6.66	17.14	7.67	18.93	47.87	23.34	16.77	14.84	2.99149
hsa-miR-1226-3p	13.43	12.31	8.37	6.14	10.39	8.39	19.33	7.54	8.65	6.36	54.03	25.32	50.09	32.98	40.89	207.43	55.01	60.63	25.96	4.64603
hsa-miR-1228-3p	9.29	4.1	6.44	3.88	8.31	13.99	9.67	5.19	11.12	4.24	22.01	10.22	26.36	22.24	18.17	127.65	38.34	29.67	27.2	3.53181
hsa-miR-1233-3p	7.23	4.1	7.72	1.94	7.28	15.39	4.39	2.83	2.47	4.24	13.01	6.66	14.5	13.81	16.66	69.14	8.34	18.06	11.13	1.95821
hsa-miR-1234-3p	14.46	8.2	10.94	3.55	10.39	8.39	7.03	7.07	16.06	4.24	48.02	14.22	51.41	29.91	29.53	239.34	56.68	79.98	43.27	5.17207
hsa-miR-1236-3p	10.33	4.1	8.37	4.2	12.47	9.79	5.27	2.83	13.59	2.12	54.03	20.44	58	42.19	34.83	234.02	88.35	56.76	46.98	6.1783
hsa-miR-124-3p	10.33	4.1	1.93	1.61	4.16	8.39	4.39	2.83	7.41	2.12	11.01	4	18.45	9.2	10.6	37.23	13.34	16.77	18.55	2.3576
hsa-miR-1244	14.46	16.41	6.44	3.55	8.31	15.39	7.03	5.19	11.12	8.48	19.01	7.55	29	19.94	21.96	111.69	33.34	33.54	24.73	2.37761
hsa-miR-1245a	6.2	4.1	3.86	1.94	9.35	8.39	5.27	4.24	12.35	4.24	19.01	4	15.82	12.27	11.36	95.74	20	32.25	11.13	3.37807
hsa-miR-1245b-3p	6.2	4.1	3.86	2.91	5.2	7	7.03	3.3	3.71	2.12	16.01	6.22	19.77	19.18	20.45	69.14	26.67	20.64	18.55	3.67071
hsa-miR-1245b-5p	9.29	8.2	5.15	2.26	7.28	12.59	7.03	4.24	11.12	2.12	19.01	7.11	19.77	12.27	12.87	95.74	25.01	21.93	13.6	2.59604
hsa-miR-1246	115.67	49.22	48.27	18.41	1.04	123.12	42.18	1	53.12	65.7	92.04	60.87	137.09	91.28	72.7	255.3	120.03	172.86	148.36	1.70293
hsa-miR-1247-5p	2.07	4.1	1.29	1	1.04	2.8	5.27	1.89	2.47	2.12	8	3.55	14.5	7.67	10.6	63.82	10	16.77	12.36	5.96698
hsa-miR-1248	6.2	8.2	2.57	2.58	4.16	1.4	3.51	3.3	2.47	4.24	15.01	4.44	21.09	11.51	12.87	63.82	25.01	15.48	12.36	3.58625
hsa-miR-1249-3p	16.52	8.2	3.86	3.23	7.28	20.99	11.42	5.19	22.24	2.12	24.01	9.77	23.73	13.81	21.2	85.1	43.34	36.12	16.07	2.41309
hsa-miR-1249-5p	3.1	4.1	2.57	1.94	4.16	8.39	3.51	1	2.47	4.24	12.01	4.44	10.55	7.67	12.12	47.87	10	9.03	8.65	2.54093
hsa-miR-1250-5p	3.1	4.1	1.29	2.26	6.24	4.2	6.15	2.83	6.18	2.12	12.01	10.66	17.14	13.04	21.2	148.92	28.34	24.51	24.73	6.92264
hsa-miR-1252-5p	10.33	4.1	3.86	2.58	3.12	9.79	7.91	2.36	4.94	4.24	11.01	4.89	15.82	13.04	14.39	95.74	15	14.19	17.31	3.01735
hsa-miR-1253	84.68	106.64	2.57	1	1.04	81.15	14.94	1	1.24	118.69	131.06	63.53	135.78	132.7	99.96	5.32	61.68	123.84	152.07	1.73537
hsa-miR-1254	4.13	4.1	5.15	1.94	5.2	7	6.15	2.36	3.71	2.12	6	6.22	10.55	10.74	12.87	47.87	3.33	11.61	8.65	2.21679
hsa-miR-1255a	12.39	8.2	9.65	5.17	6.24	15.39	9.67	7.54	17.3	2.12	23.01	9.77	23.73	14.57	28.02	132.97	33.34	39.99	32.15	3.02767
hsa-miR-1255b-5p	19.62	12.31	18.66	6.14	11.43	27.98	20.21	10.84	18.53	6.36	21.01	10.66	27.68	13.81	18.17	106.37	31.67	25.8	24.73	1.61226
hsa-miR-1257	40.28	32.81	16.73	8.07	29.1	39.18	29.88	9.43	33.36	2.12	71.03	32.43	71.18	49.09	49.22	281.89	76.69	92.88	77.89	2.43612
hsa-miR-1258	12.39	4.1	6.44	3.88	6.24	19.59	14.06	8.49	18.53	4.24	40.02	19.55	56.68	18.41	26.5	180.83	63.35	46.44	45.75	4.75962
hsa-miR-125a-3p	16.52	4.1	7.72	3.88	8.31	26.58	7.91	8.02	8.65	4.24	29.01	21.33	50.09	26.85	37.86	212.75	83.35	67.08	50.69	4.18026
hsa-miR-125a-5p	74.36	36.92	142.22	79.12	109.13	61.56	158.17	69.31	113.66	122.93	144.07	141.72	160.82	148.04	100.72	111.69	185.04	187.05	101.38	1.59981
hsa-miR-125b-5p	52.67	53.32	20.59	12.59	30.14	43.37	33.39	45.27	39.53	21.19	52.03	75.97	65.91	51.39	40.89	335.08	100.02	90.3	56.87	2.18712
hsa-miR-126-3p	387.27	180.47	314.69	203.45	167.33	116.13	342.7	188.6	290.33	281.88	122.06	128.4	145	128.1	95.42	202.11	400.1	682.42	200.29	1.08106
hsa-miR-1260a	319.11	270.71	168.61	90.1	129.92	460.31	262.74	156.54	369.39	182.27	381.18	242.13	417.87	381.22	402.11	542.5	685.17	455.38	374.62	1.55683
hsa-miR-1260b	82.62	61.53	128.71	28.1	46.77	41.97	103.69	34.42	114.9	40.27	76.04	46.65	85.68	71.34	49.98	85.1	220.05	91.59	64.29	1.28383
hsa-miR-1261	17.56	16.41	10.94	4.84	8.31	11.19	12.3	5.19	23.47	8.48	52.03	20.44	51.41	31.45	39.38	175.52	55.01	65.79	42.04	3.88232
hsa-miR-1262	7.23	4.1	3.86	3.88	7.28	8.39	7.03	5.19	17.3	2.12	34.02	13.33	34.27	9.97	25.75	101.05	38.34	28.38	33.38	4.65165
hsa-miR-1264	16.52	4.1	7.08	10.98	17.67	18.19	10.54	8.02	9.88	6.36	36.02	18.66	35.59	19.94	26.5	164.88	28.34	43.86	21.02	2.66007
hsa-miR-1266-5p	9.29	8.2	5.79	2.91	6.24	18.19	7.03	3.77	7.41	2.12	39.02	13.77	43.5	26.08	30.29	186.15	53.35	43.86	32.15	4.454
hsa-miR-1268a	38.21	24.61	15.45	6.46	16.63	22.39	22.85	6.6	25.94	8.48	46.02	17.77	50.09	42.19	28.78	228.7	41.68	49.02	39.56	2.26641
hsa-miR-1268b	10.33	12.31	5.15	2.91	9.35	9.79	14.06	4.24	18.53	2.12	29.01	13.77	30.32	15.34	24.99	180.83	51.68	42.57	14.84	4.09588
hsa-miR-1269a	9.29	8.2	7.08	2.26	7.28	13.99	9.67	8.02	14.83	2.12	39.02	15.99	39.55	35.28	36.35	180.83	81.69	51.6	75.42	5.66483
hsa-miR-1269b	6.2	4.1	1.29	2.91	8.31	5.6	4.39	4.24	9.88	2.12	18.01	8.89	9.23	13.81	18.93	53.19	20	24.51	19.78	3.36252
hsa-miR-127-3p	12.39	12.31	16.09	12.92	18.71	9.79	14.06	8.49	17.3	8.48	59.03	20.88	67.23	49.09	52.25	271.25	106.69	91.59	59.35	4.63554
hsa-miR-127-5p	8.26	8.2	2.57	2.58	6.24	9.79	2.64	1	4.94	2.12	10	8	17.14	13.04	13.63	111.69	28.34	10.32	22.25	3.00552
hsa-miR-1270	5.16	4.1	3.86	1.61	2.08	7	4.39	1.41	4.94	2.12	9	5.33	9.23	4.6	5.3	26.59	5	14.19	8.65	1.95296
hsa-miR-1271-3p	8.26	8.2	3.22	1	6.24	4.2	2.64	2.83	4.94	2.12	11.01	8.44	14.5	11.51	11.36	53.19	30.01	18.06	13.6	2.73201
hsa-miR-1271-5p	6.2	12.31	6.44	3.55	7.28	11.19	3.51	3.3	11.12	4.24	11.01	8	15.82	10.74	17.42	106.37	26.67	18.06	16.07	2.47945
hsa-miR-1272	8.26	4.1	7.08	2.91	7.28	11.19	7.03	4.24	6.18	4.24	15.01	8	25.05	10.74	14.39	63.82	30.01	20.64	17.31	2.56277
hsa-miR-1273c	6.2	8.2	3.86	3.23	3.12	5.6	7.03	1.89	16.06	4.24	52.03	12.88	44.82	28.38	25.75	159.56	50.01	45.15	39.56	7.44573
hsa-miR-1275	6.2	4.1	5.15	1.94	7.28	16.79	9.67	3.3	11.12	2.12	14.01	8.44	31.64	13.04	13.63	85.1	20	19.35	14.84	2.7414
hsa-miR-1276	8.26	4.1	5.79	2.91	4.16	9.79	6.15	6.13	6.18	2.12	20.01	2.67	23.73	9.97	11.36	79.78	15	14.19	17.31	2.82908
hsa-miR-1277-3p	4.13	4.1	4.5	1.61	7.28	11.19	5.27	5.19	11.12	2.12	19.01	8	14.5	13.81	15.15	101.05	46.68	12.9	16.07	3.81033
hsa-miR-1278	11.36	4.1	2.57	3.55	5.2	8.39	4.39	1	9.88	2.12	16.01	5.33	21.09	13.04	15.15	47.87	10	23.22	27.2	2.57606
hsa-miR-1279	7.23	4.1	9.65	1.94	7.28	9.79	9.67	4.72	17.3	2.12	31.02	14.66	31.64	20.71	28.02	138.29	53.35	39.99	35.85	4.93208
hsa-miR-128-1-5p	23.75	4.1	14.8	6.78	21.83	33.58	18.45	8.49	22.24	2.12	31.02	18.22	40.86	26.08	21.2	159.56	35.01	50.31	45.75	2.11007
hsa-miR-128-2-5p	4.13	4.1	5.15	1.94	4.16	7	5.27	1.41	12.35	2.12	13.01	4	18.45	14.57	12.12	53.19	15	20.64	9.89	3.17255
hsa-miR-128-3p	139.42	65.63	74.01	15.82	1.04	176.29	58	27.35	55.59	69.94	71.03	34.65	96.23	55.23	22.72	5.32	15	7.74	39.56	0.545742
hsa-miR-1281	3.1	4.1	3.86	3.23	8.31	7	4.39	2.36	7.41	2.12	14.01	5.78	18.45	16.88	15.15	85.1	13.34	24.51	14.84	3.49802
hsa-miR-1283	1.03	225.59	1	1	1.04	1.4	21.09	1	179.14	122.93	1	7.11	1.32	1	91.63	5.32	1.67	1.29	1.24	0.870383
hsa-miR-1285-3p	6.2	12.31	3.86	2.58	9.35	19.59	9.67	4.24	6.18	2.12	28.01	8	17.14	23.01	16.66	101.05	31.67	21.93	24.73	2.52146
hsa-miR-1285-5p	22.72	24.61	16.09	5.81	22.87	51.77	31.63	16.5	30.89	4.24	30.01	15.55	43.5	32.22	28.02	170.2	48.34	43.86	35.85	1.70285
hsa-miR-1286	8.26	4.1	5.15	2.58	4.16	4.2	8.79	3.77	7.41	2.12	31.02	12	38.23	16.88	19.69	117.01	55.01	23.22	24.73	5.83826
hsa-miR-1287-3p	7.23	4.1	5.79	2.26	10.39	18.19	7.91	5.66	12.35	4.24	25.01	9.77	38.23	26.08	19.69	127.65	35.01	42.57	21.02	3.6106
hsa-miR-1287-5p	11.36	8.2	7.72	4.2	12.47	20.99	5.27	5.66	7.41	4.24	49.02	16.88	55.36	32.22	41.65	239.34	76.69	61.92	55.64	4.62889
hsa-miR-1288-3p	4.13	4.1	1.93	2.91	4.16	5.6	1.76	1	13.59	2.12	15.01	6.66	18.45	9.2	12.12	79.78	25.01	15.48	8.65	4.22177
hsa-miR-1289	3.1	8.2	1.93	1.61	3.12	2.8	2.64	1.41	4.94	2.12	17.01	9.77	17.14	17.64	19.69	143.6	33.34	28.38	13.6	6.92041
hsa-miR-129-2-3p	15.49	12.31	7.08	2.91	10.39	13.99	9.67	3.3	16.06	2.12	40.02	19.55	60.64	17.64	34.08	223.38	65.02	64.5	35.85	4.39364
hsa-miR-129-5p	7.23	4.1	7.08	1.61	7.28	9.79	6.15	1.89	8.65	2.12	10	5.33	21.09	14.57	12.87	122.33	25.01	28.38	13.6	3.38457
hsa-miR-1290	55.77	28.71	26.39	7.43	24.94	53.17	27.24	14.15	37.06	12.72	37.02	16.44	48.77	35.28	29.53	186.15	46.68	51.6	34.62	1.35649
hsa-miR-1291	3.1	4.1	3.22	2.26	7.28	5.6	6.15	4.24	4.94	2.12	24.01	7.11	29	19.18	10.6	21.27	30.01	18.06	13.6	3.43608
hsa-miR-1293	8.26	4.1	6.44	4.2	6.24	8.39	9.67	1.41	8.65	2.12	45.02	14.22	40.86	20.71	36.35	132.97	53.35	34.83	38.33	5.37816
hsa-miR-1295a	10.33	4.1	12.23	2.91	10.39	9.79	14.94	6.13	14.83	2.12	22.01	11.11	11.86	21.48	16.66	132.97	26.67	21.93	27.2	3.06063
hsa-miR-1296-3p	9.29	12.31	4.5	1.94	6.24	4.2	7.03	2.83	11.12	2.12	14.01	8	18.45	10.74	8.33	95.74	33.34	14.19	17.31	2.91712
hsa-miR-1296-5p	2.07	4.1	2.57	1.61	5.2	4.2	1.76	1.89	4.94	2.12	9	8	15.82	12.27	14.39	53.19	20	15.48	8.65	3.91455
hsa-miR-1297	12.39	16.41	10.3	3.23	12.47	25.18	10.54	4.24	16.06	4.24	23.01	7.11	29	17.64	29.53	132.97	16.67	23.22	17.31	1.91321
hsa-miR-1298-5p	10.33	12.31	7.08	4.2	12.47	4.2	10.54	7.07	11.12	2.12	42.02	15.55	51.41	35.28	34.08	202.11	65.02	45.15	39.56	5.11834
hsa-miR-1299	5.16	12.31	5.15	3.88	7.28	11.19	10.54	3.77	11.12	2.12	30.01	15.99	43.5	28.38	25.75	207.43	63.35	59.34	33.38	5.48756
hsa-miR-1301-3p	7.23	4.1	3.86	3.23	12.47	9.79	8.79	4.24	13.59	4.24	17.01	15.55	14.5	14.57	14.39	101.05	35.01	23.22	11.13	3.14602
hsa-miR-1302	5.16	4.1	4.5	1.94	4.16	15.39	7.91	2.83	9.88	10.6	15.01	7.11	29	16.11	22.72	90.42	31.67	27.09	29.67	3.92825
hsa-miR-1303	2.07	4.1	2.57	1.29	5.2	5.6	6.15	3.3	8.65	2.12	18.01	3.55	13.18	11.51	7.57	42.55	16.67	10.32	9.89	3.40049
hsa-miR-1304-3p	8.26	4.1	7.72	3.23	9.35	8.39	7.03	1	7.41	2.12	12.01	8.89	18.45	19.94	15.9	106.37	25.01	18.06	19.78	2.94541
hsa-miR-1304-5p	7.23	4.1	3.22	2.26	10.39	12.59	5.27	1.89	8.65	2.12	25.01	13.77	32.96	23.01	30.29	186.15	41.68	30.96	34.62	5.06173
hsa-miR-1305	13.43	12.31	7.72	2.91	8.31	12.59	16.7	8.02	23.47	2.12	28.01	6.22	38.23	10.74	19.69	63.82	38.34	30.96	28.44	2.53665
hsa-miR-1306-3p	7.23	12.31	5.15	2.26	7.28	7	9.67	3.3	9.88	4.24	20.01	5.33	17.14	13.81	18.93	159.56	21.67	9.03	14.84	3.44122
hsa-miR-1306-5p	21.69	12.31	21.24	6.46	13.51	15.39	27.24	14.62	27.18	4.24	43.02	25.32	64.59	45.26	44.68	148.92	86.69	74.82	66.76	3.43016
hsa-miR-1307-3p	27.88	12.31	10.94	6.14	18.71	19.59	26.36	9.9	23.47	12.72	51.02	22.66	59.32	42.19	37.86	207.43	73.35	79.98	58.11	3.40163
hsa-miR-1307-5p	11.36	8.2	5.79	5.17	15.59	19.59	8.79	7.07	7.41	2.12	45.02	23.1	61.96	29.15	51.49	191.47	75.02	60.63	43.27	4.26063
hsa-miR-130a-3p	89.85	36.92	46.98	29.39	40.53	19.59	50.09	45.27	67.95	48.75	53.03	39.1	76.46	46.02	25.75	63.82	88.35	114.81	72.95	1.38912
hsa-miR-130b-3p	8.26	8.2	5.15	3.23	5.2	8.39	4.39	1	12.35	2.12	14.01	8.44	21.09	20.71	18.17	74.46	26.67	36.12	14.84	3.05495
hsa-miR-132-3p	17.56	8.2	6.44	6.14	11.43	22.39	7.91	8.96	13.59	6.36	19.01	7.55	19.77	15.34	20.45	79.78	30.01	27.09	35.85	1.86553
hsa-miR-1322	32.01	12.31	16.73	7.1	19.75	47.57	30.76	9.43	40.77	14.84	43.02	17.33	59.32	37.59	46.95	212.75	48.34	51.6	42.04	2.23066
hsa-miR-1323	15.49	24.61	10.3	3.23	9.35	20.99	14.06	4.24	13.59	2.12	28.01	18.22	26.36	19.18	23.48	148.92	21.67	43.86	24.73	2.13505
hsa-miR-133a-3p	6.2	8.2	9.01	1.94	9.35	7	7.03	4.24	12.35	2.12	23.01	9.33	35.59	13.04	20.45	69.14	33.34	12.9	21.02	2.9171
hsa-miR-133a-5p	5.16	36.92	4.5	2.58	9.35	11.19	5.27	4.72	12.35	2.12	12.01	6.66	23.73	14.57	14.39	132.97	21.67	27.09	19.78	1.96886
hsa-miR-133b	4.13	4.1	4.5	1	1.04	9.79	4.39	1.89	6.18	2.12	11.01	6.22	11.86	8.44	14.39	74.46	15	16.77	16.07	3.54798
hsa-miR-134-3p	9.29	4.1	5.15	1.94	7.28	13.99	7.03	2.36	9.88	2.12	25.01	8	15.82	16.88	18.93	143.6	13.34	23.22	16.07	3.34143
hsa-miR-134-5p+hsa-miR-6728-5p	5.16	4.1	3.86	2.91	8.31	12.59	7.03	3.3	7.41	2.12	20.01	6.22	11.86	13.04	14.39	95.74	18.34	20.64	19.78	2.99794
hsa-miR-135a-5p	4.13	4.1	1.29	1.94	2.08	5.6	3.51	1	4.94	2.12	16.01	4.44	15.82	6.14	7.57	95.74	18.34	16.77	16.07	5.02701
hsa-miR-135b-5p	7.23	4.1	5.79	1.61	10.39	13.99	3.51	4.72	6.18	2.12	48.02	15.55	35.59	23.78	33.32	196.79	56.68	42.57	18.55	5.21792
hsa-miR-136-5p	5.16	4.1	6.44	3.23	1.04	12.59	10.54	3.3	14.83	2.12	19.01	12.44	29	10.74	15.15	85.1	43.34	16.77	24.73	4.06922
hsa-miR-137	10.33	4.1	5.15	3.55	6.24	18.19	6.15	3.77	19.77	6.36	27.01	6.66	27.68	23.01	18.93	101.05	33.34	33.54	25.96	3.23378
hsa-miR-138-5p	25.82	4.1	24.45	6.14	15.59	41.97	26.36	13.67	34.59	12.72	44.02	21.33	60.64	26.08	38.62	255.3	58.35	76.11	35.85	2.75055
hsa-miR-139-3p	19.62	4.1	19.95	4.84	22.87	16.79	14.94	8.02	22.24	2.12	65.03	26.66	64.59	41.42	35.59	143.6	65.02	78.69	48.22	3.22527
hsa-miR-139-5p	7.23	4.1	9.01	2.91	6.24	9.79	9.67	3.3	14.83	4.24	27.01	8.44	27.68	15.34	20.45	127.65	33.34	33.54	30.91	4.18769
hsa-miR-140-3p	17.56	8.2	9.65	9.04	6.24	25.18	8.79	11.32	17.3	2.12	55.03	23.1	46.14	32.22	42.41	244.66	61.68	43.86	44.51	3.85157
hsa-miR-140-5p	17.56	4.1	14.16	11.63	16.63	19.59	14.06	17.45	17.3	14.84	43.02	19.1	51.41	42.95	42.41	191.47	71.68	68.37	45.75	3.5293
hsa-miR-141-3p	11.36	4.1	8.37	3.23	5.2	16.79	8.79	4.72	12.35	2.12	30.01	18.22	36.91	33.75	40.89	159.56	40.01	50.31	49.45	4.5833
hsa-miR-142-3p	1178.35	951.59	694.39	492.16	651.66	1480.28	759.21	851.55	747.44	868.96	580.28	514.03	506.19	510.09	718.66	1691.34	1692.07	1222.94	489.6	0.94472
hsa-miR-142-5p	3.1	4.1	3.86	2.26	6.24	4.2	3.51	4.24	3.71	4.24	26.01	4.44	13.18	12.27	13.63	95.74	15	19.35	16.07	4.49476
hsa-miR-143-3p	120.83	106.64	16.09	5.81	1.04	130.12	43.06	5.19	63.01	63.58	92.04	37.76	81.73	93.58	87.84	5.32	68.35	109.65	139.71	1.08046
hsa-miR-144-3p	4.13	4.1	5.15	4.52	8.31	13.99	10.54	5.19	9.88	12.72	13.01	10.22	27.68	19.18	20.45	101.05	28.34	27.09	8.65	3.37543
hsa-miR-145-5p	53.7	41.02	92.67	12.59	15.59	22.39	33.39	24.05	43.24	38.15	32.02	50.2	67.23	35.28	39.38	101.05	108.36	167.7	48.22	1.5289
hsa-miR-1469	3.1	4.1	3.22	2.58	8.31	8.39	4.39	1.89	9.88	2.12	13.01	6.66	9.23	9.97	5.3	53.19	20	14.19	14.84	2.55897
hsa-miR-146a-5p	179.7	69.73	154.45	143.71	101.85	176.29	253.07	173.05	252.03	201.34	120.06	117.73	176.64	214.01	190.83	223.38	180.04	297.99	205.24	1.45628
hsa-miR-146b-3p	6.2	4.1	2.57	4.2	5.2	11.19	4.39	5.66	7.41	2.12	15.01	8.89	19.77	10.74	16.66	63.82	21.67	25.8	11.13	2.93903
hsa-miR-146b-5p	83.65	45.12	29.6	51.02	40.53	47.57	46.57	112.22	61.77	69.94	44.02	57.31	54.05	45.26	68.91	164.88	71.68	130.29	90.25	1.57805
hsa-miR-147a	8.26	16.41	5.79	2.91	11.43	12.59	5.27	5.66	9.88	6.36	37.02	14.22	50.09	27.61	30.29	180.83	50.01	45.15	34.62	3.99702
hsa-miR-147b	5.16	4.1	7.08	1.61	5.2	19.59	3.51	3.77	3.71	2.12	31.02	9.33	22.41	16.11	19.69	95.74	35.01	32.25	30.91	3.29988
hsa-miR-148a-3p	17.56	8.2	10.94	14.21	12.47	12.59	19.33	16.03	19.77	16.96	48.02	24.44	34.27	23.01	34.08	122.33	73.35	92.88	32.15	3.38162
hsa-miR-148b-3p	21.69	20.51	28.96	16.47	17.67	25.18	22.85	16.97	24.71	14.84	27.01	23.55	46.14	29.15	37.86	63.82	55.01	47.73	28.44	1.54959
hsa-miR-149-5p	69.19	36.92	34.11	17.12	49.89	83.95	50.09	24.52	60.54	19.07	91.04	41.32	127.87	77.47	65.88	430.81	133.37	129	76.65	2.10438
hsa-miR-150-5p	23498.8	27592	21767.9	30838.4	27357.3	24585.5	20031.3	26571.1	16459.7	26314.6	27746.4	28630	28237.3	26460.9	29930.7	25992.3	19718.1	18916.8	27007.1	0.954915
hsa-miR-151a-3p	32.01	24.61	36.04	18.73	21.83	13.99	34.27	25.46	44.48	14.84	28.01	22.66	25.05	29.91	21.96	79.78	51.68	54.18	21.02	1.4212
hsa-miR-151a-5p	18.59	4.1	16.09	9.69	11.43	5.6	17.57	10.37	16.06	6.36	32.02	13.77	32.96	20.71	26.5	90.42	31.67	38.7	18.55	2.50612
hsa-miR-151b	6.2	4.1	10.94	3.23	3.12	7	3.51	2.83	7.41	2.12	14.01	7.55	9.23	13.04	15.9	95.74	15	15.48	16.07	2.90733
hsa-miR-152-3p	6.2	8.2	2.57	2.58	3.12	7	3.51	2.83	2.47	2.12	25.01	8.44	19.77	16.88	20.45	106.37	20	24.51	22.25	4.27176
hsa-miR-152-5p	4.13	4.1	1.93	1.29	2.08	2.8	3.51	1.89	2.47	2.12	5	4	15.82	8.44	6.06	42.55	15	12.9	8.65	3.62928
hsa-miR-153-3p	13.43	4.1	5.15	3.23	12.47	13.99	7.91	4.72	12.35	2.12	25.01	12	25.05	15.34	18.93	138.29	28.34	28.38	28.44	3.05706
hsa-miR-1537-3p	7.23	4.1	7.08	1.29	5.2	7	5.27	2.83	6.18	4.24	14.01	10.66	23.73	13.04	7.57	58.51	16.67	24.51	21.02	3.01288
hsa-miR-154-5p	8.26	4.1	5.15	4.84	9.35	18.19	6.15	6.6	6.18	2.12	21.01	8.44	29	20.71	22.72	143.6	20	37.41	17.31	3.15695
hsa-miR-155-5p	223.07	180.47	188.56	118.2	207.87	188.88	265.37	152.77	344.69	148.36	179.09	178.6	214.87	211.71	155.24	420.17	260.06	236.07	226.25	1.24791
hsa-miR-15a-5p	111.54	61.53	74.01	48.44	74.83	88.14	84.36	114.11	122.31	74.18	50.02	48.87	59.32	82.07	60.58	132.97	150.04	241.23	71.71	1.30036
hsa-miR-15b-5p	1026.54	881.86	1848.26	766.34	1075.71	856.27	1181.88	1098.62	1675.25	1066.06	1138.55	1201.32	1755.85	2141.6	1367.65	718.02	1808.77	2698.71	1519.49	1.3851
hsa-miR-16-5p	888.15	340.44	398.35	333.92	273.34	542.86	692.43	851.08	906.81	576.48	391.19	432.72	471.92	644.32	609.61	569.1	700.17	1830.53	770.25	1.57
hsa-miR-181a-2-3p	12.39	4.1	3.22	4.2	9.35	16.79	11.42	6.6	11.12	4.24	25.01	10.66	26.36	19.94	15.15	53.19	31.67	20.64	21.02	2.37012
hsa-miR-181a-3p	9.29	4.1	10.94	5.49	12.47	15.39	13.18	12.26	23.47	12.72	21.01	14.22	29	15.34	20.45	117.01	25.01	36.12	29.67	2.95631
hsa-miR-181a-5p	859.23	738.3	918.34	352.33	601.77	838.08	458.69	412.57	788.21	417.52	589.29	499.81	723.7	928.9	900.4	659.52	868.54	1175.21	906.25	0.999411
hsa-miR-181b-2-3p	7.23	4.1	6.44	4.52	12.47	13.99	6.15	6.13	12.35	6.36	37.02	24.88	52.73	34.52	29.53	180.83	68.35	54.18	49.45	5.32525
hsa-miR-181b-5p+hsa-miR-181d-5p	29.95	28.71	35.39	14.53	39.49	41.97	25.48	16.5	43.24	14.84	40.02	21.77	47.46	45.26	40.14	127.65	83.35	70.95	50.69	1.52361
hsa-miR-181c-5p	12.39	12.31	18.66	6.78	6.24	16.79	14.06	14.62	13.59	6.36	28.01	15.55	31.64	23.78	24.23	69.14	38.34	27.09	22.25	2.07311
hsa-miR-181d-3p	9.29	4.1	5.15	1.29	11.43	16.79	9.67	3.77	12.35	2.12	25.01	7.55	34.27	19.18	23.48	159.56	33.34	37.41	16.07	3.68635
hsa-miR-182-3p	8.26	4.1	7.08	2.26	5.2	5.6	8.79	3.3	6.18	2.12	27.01	9.33	19.77	13.81	19.69	95.74	35.01	29.67	23.49	4.17387
hsa-miR-182-5p	5.16	4.1	3.22	1.61	4.16	4.2	1	5.19	7.41	2.12	14.01	4.44	10.55	10.74	10.6	31.91	18.34	11.61	12.36	2.88395
hsa-miR-1827	14.46	4.1	4.5	2.26	7.28	5.6	5.27	2.83	12.35	2.12	43.02	13.33	44.82	30.68	24.23	212.75	71.68	47.73	44.51	6.70946
hsa-miR-183-5p	10.33	12.31	7.08	4.52	8.31	23.79	11.42	6.6	24.71	2.12	26.01	8.89	46.14	19.94	22.72	148.92	36.68	43.86	30.91	2.98407
hsa-miR-184	5.16	4.1	2.57	1.29	6.24	13.99	15.82	6.6	4.94	2.12	13.01	8.44	15.82	11.51	21.96	58.51	26.67	16.77	23.49	3.12296
hsa-miR-185-5p	46.47	20.51	60.49	22.28	29.1	34.98	29	31.12	48.18	29.67	50.02	39.54	58	61.36	48.47	138.29	88.35	119.97	70.47	1.7536
hsa-miR-186-5p	38.21	16.41	21.88	9.69	14.55	30.78	25.48	19.33	22.24	23.31	31.02	24.44	40.86	29.15	38.62	132.97	41.68	54.18	35.85	1.82176
hsa-miR-187-3p	9.29	4.1	3.86	2.91	6.24	11.19	8.79	3.77	8.65	2.12	16.01	5.78	29	15.34	14.39	90.42	31.67	16.77	25.96	3.29879
hsa-miR-188-3p	2.07	4.1	5.79	1.61	2.08	11.19	6.15	1.89	2.47	2.12	11.01	5.33	14.5	7.67	9.09	58.51	16.67	19.35	25.96	3.10765
hsa-miR-188-5p	11.36	4.1	15.45	7.43	18.71	20.99	16.7	8.49	16.06	4.24	48.02	23.55	65.91	29.91	37.11	265.93	81.69	59.34	54.4	4.20701
hsa-miR-18a-5p	19.62	8.2	7.72	4.2	15.59	20.99	6.15	9.9	17.3	2.12	25.01	11.55	23.73	21.48	18.17	69.14	58.35	39.99	32.15	2.02612
hsa-miR-18b-5p	7.23	4.1	1.93	1.94	6.24	5.6	7.91	3.3	9.88	2.12	16.01	5.33	10.55	13.81	15.15	74.46	18.34	20.64	12.36	3.58204
hsa-miR-1908-3p	3.1	4.1	4.5	3.23	5.2	15.39	3.51	1.41	8.65	2.12	22.01	8	29	17.64	21.2	95.74	25.01	32.25	19.78	3.72037
hsa-miR-1908-5p	9.29	4.1	5.79	2.91	4.16	4.2	7.03	3.3	4.94	6.36	11.01	9.33	13.18	13.04	13.63	79.78	30.01	25.8	25.96	3.68882
hsa-miR-1909-3p	7.23	8.2	3.86	1	1.04	5.6	3.51	1	8.65	2.12	6	1.78	10.55	14.57	14.39	127.65	21.67	18.06	9.89	4.11049
hsa-miR-190a-3p	9.29	4.1	3.86	3.23	4.16	16.79	7.91	3.77	16.06	2.12	43.02	8	46.14	27.61	23.48	180.83	60.01	51.6	33.38	5.61388
hsa-miR-190a-5p	6.2	8.2	3.86	1.61	7.28	7	8.79	3.3	8.65	2.12	38.02	12	31.64	18.41	36.35	117.01	50.01	54.18	22.25	5.44291
hsa-miR-190b	15.49	16.41	37.33	17.76	14.55	19.59	10.54	11.79	13.59	10.6	36.02	16.88	51.41	19.94	21.96	164.88	40.01	46.44	48.22	1.87572
hsa-miR-191-5p	526.69	348.64	684.09	362.66	727.53	419.74	765.37	639.37	1113.13	455.67	438.21	466.49	482.46	567.62	411.2	388.26	736.84	1066.84	505.67	1.20854
hsa-miR-1910-3p	4.13	8.2	4.5	1.29	5.2	5.6	6.15	4.24	8.65	4.24	19.01	6.22	19.77	17.64	15.9	127.65	28.34	36.12	34.62	5.24338
hsa-miR-1910-5p	3.1	4.1	1.29	2.91	3.12	9.79	4.39	2.36	9.88	2.12	10	9.77	14.5	10.74	16.66	42.55	25.01	15.48	18.55	3.45556
hsa-miR-1915-3p	10.33	8.2	10.94	2.58	4.16	19.59	6.15	4.72	2.47	2.12	13.01	6.66	19.77	13.04	14.39	63.82	16.67	23.22	17.31	1.68197
hsa-miR-192-5p	48.54	20.51	29.6	12.27	39.49	48.97	33.39	12.26	39.53	10.6	80.04	32.43	88.32	49.86	55.28	303.16	100.02	90.3	77.89	2.25255
hsa-miR-193a-3p	7.23	8.2	5.79	4.2	3.12	1.4	10.54	3.3	13.59	2.12	39.02	16.44	44.82	24.55	27.26	122.33	51.68	41.28	33.38	6.63342
hsa-miR-193a-5p+hsa-miR-193b-5p	32.01	8.2	29.6	13.24	18.71	34.98	13.18	24.05	30.89	8.48	37.02	24.44	30.32	36.05	41.65	117.01	43.34	65.79	42.04	1.73578
hsa-miR-193b-3p	10.33	4.1	6.44	3.23	3.12	8.39	5.27	1.89	12.35	2.12	17.01	5.78	25.05	14.57	18.93	95.74	30.01	20.64	17.31	3.45629
hsa-miR-194-5p	50.6	102.54	192.42	81.38	42.61	90.94	49.21	48.09	32.12	99.61	71.03	48.43	92.27	35.28	45.44	148.92	50.01	45.15	63.05	0.682323
hsa-miR-195-5p	10.33	12.31	6.44	3.55	5.2	8.39	7.91	1	11.12	6.36	28.01	10.66	18.45	13.81	17.42	101.05	36.68	21.93	25.96	2.9993
hsa-miR-196a-3p	9.29	8.2	3.86	2.91	5.2	16.79	9.67	5.66	16.06	2.12	54.03	17.33	47.46	20.71	22.72	202.11	56.68	59.34	43.27	5.56002
hsa-miR-196a-5p	14.46	4.1	10.3	7.1	13.51	25.18	10.54	4.72	23.47	10.6	29.01	14.22	27.68	22.24	18.17	117.01	40.01	27.09	24.73	2.28445
hsa-miR-196b-5p	4.13	4.1	12.87	4.84	11.43	5.6	9.67	2.83	25.94	10.6	12.01	10.22	29	20.71	14.39	47.87	30.01	27.09	23.49	2.83378
hsa-miR-197-3p	426.52	365.05	411.87	101.4	177.73	428.13	420.03	207.47	507.76	182.27	399.19	199.48	351.96	352.84	220.37	398.9	616.82	483.76	249.74	1.10888
hsa-miR-197-5p	8.26	12.31	7.08	2.91	6.24	9.79	14.94	4.72	12.35	2.12	19.01	12	21.09	21.48	22.72	117.01	36.68	27.09	35.85	3.43811
hsa-miR-1972	14.46	4.1	5.15	5.17	9.35	19.59	16.7	5.66	18.53	2.12	45.02	18.22	83.05	37.59	35.59	207.43	61.68	72.24	51.93	5.23449
hsa-miR-1973	11.36	20.51	5.79	2.91	6.24	12.59	7.91	7.54	6.18	2.12	14.01	10.22	27.68	14.57	12.87	79.78	26.67	20.64	21.02	1.9519
hsa-miR-1976	8.26	4.1	2.57	1	1.04	13.99	6.15	1.89	7.41	2.12	11.01	8.44	15.82	10.74	16.66	74.46	21.67	16.77	18.55	3.15578
hsa-miR-198	5.16	8.2	5.15	2.91	8.31	8.39	10.54	6.13	11.12	2.12	25.01	6.66	30.32	16.88	21.96	90.42	21.67	24.51	21.02	3.49132
hsa-miR-199a-3p+hsa-miR-199b-3p	114.63	49.22	216.23	143.06	111.21	54.57	220.56	105.15	165.55	139.88	82.04	91.97	77.77	95.11	72.7	138.29	410.1	199.95	119.93	1.28562
hsa-miR-199a-5p	39.24	28.71	27.67	17.44	14.55	23.79	26.36	13.2	22.24	27.55	42.02	32.43	47.46	36.05	39.38	148.92	71.68	69.66	34.62	1.86435
hsa-miR-199b-5p	10.33	12.31	7.72	6.78	11.43	12.59	11.42	11.32	17.3	4.24	25.01	10.22	22.41	12.27	16.66	95.74	23.34	41.28	21.02	2.35622
hsa-miR-19a-3p	22.72	20.51	7.72	6.14	10.39	15.39	7.91	9.9	12.35	4.24	38.02	18.66	30.32	26.08	22.72	132.97	60.01	61.92	39.56	2.58789
hsa-miR-19b-3p	61.96	16.41	34.11	34.23	33.26	46.17	35.15	42.44	40.77	40.27	39.02	31.54	36.91	42.95	49.22	127.65	90.02	154.8	45.75	1.58477
hsa-miR-200a-3p	11.36	4.1	9.01	4.2	9.35	20.99	9.67	5.19	11.12	6.36	30.01	14.66	48.77	25.31	41.65	159.56	45.01	46.44	39.56	3.78014
hsa-miR-200b-3p	9.29	4.1	5.79	1.61	4.16	8.39	2.64	4.24	7.41	2.12	18.01	6.66	25.05	13.04	11.36	106.37	26.67	18.06	14.84	3.55041
hsa-miR-200c-3p	24.79	12.31	12.87	10.33	20.79	20.99	18.45	15.56	24.71	16.96	47.02	29.77	69.86	46.02	39.38	191.47	76.69	83.85	50.69	3.2121
hsa-miR-202-3p	5.16	4.1	1.93	3.55	3.12	12.59	5.27	1.41	13.59	2.12	9	4	22.41	9.97	15.9	79.78	23.34	12.9	13.6	3.23289
hsa-miR-203a-3p	13.43	16.41	3.86	3.55	7.28	15.39	9.67	5.66	6.18	2.12	26.01	6.22	30.32	19.18	14.39	74.46	23.34	34.83	22.25	2.11536
hsa-miR-203a-5p	7.23	4.1	4.5	3.23	9.35	15.39	5.27	2.83	6.18	4.24	29.01	8	22.41	20.71	16.66	74.46	23.34	21.93	23.49	2.72424
hsa-miR-204-5p	7.23	4.1	3.22	1	4.16	9.79	4.39	1.89	2.47	2.12	18.01	7.11	17.14	10.74	15.15	117.01	10	16.77	16.07	3.73721
hsa-miR-205-5p	8.26	8.2	3.22	2.58	8.31	12.59	10.54	1.89	9.88	2.12	21.01	11.55	18.45	12.27	13.63	132.97	28.34	25.8	14.84	3.24328
hsa-miR-2053	13.43	8.2	10.3	3.55	13.51	9.79	17.57	5.66	16.06	6.36	36.02	11.11	39.55	29.15	27.26	212.75	50.01	52.89	42.04	4.29055
hsa-miR-206	6.2	4.1	5.79	1.94	12.47	12.59	7.03	4.24	11.12	2.12	22.01	8	27.68	10.74	13.63	58.51	33.34	32.25	19.78	2.68258
hsa-miR-208a-3p	4.13	4.1	3.86	2.91	5.2	7	5.27	4.72	4.94	2.12	14.01	8.44	29	14.57	24.99	63.82	26.67	33.54	27.2	4.39972
hsa-miR-208b-3p	14.46	4.1	6.44	3.88	11.43	12.59	9.67	5.19	22.24	2.12	18.01	13.33	29	15.34	26.5	138.29	30.01	34.83	24.73	3.2217
hsa-miR-208b-5p	6.2	4.1	3.22	1.29	1.04	8.39	2.64	5.19	3.71	2.12	15.01	5.33	19.77	20.71	15.9	53.19	16.67	19.35	19.78	3.79608
hsa-miR-20a-5p+hsa-miR-20b-5p	120.83	94.34	102.32	68.79	58.2	90.94	108.96	109.86	108.72	97.49	99.05	97.3	93.59	130.4	137.82	164.88	165.04	350.88	160.73	1.57293
hsa-miR-21-5p	247.86	143.56	111.98	87.19	68.6	165.1	112.48	190.49	189.02	258.57	132.06	87.52	134.46	136.53	138.58	393.58	253.39	501.82	153.31	1.50161
hsa-miR-210-3p	12.39	4.1	7.08	5.17	18.71	19.59	12.3	8.02	11.12	2.12	22.01	10.66	18.45	20.71	19.69	111.69	23.34	23.22	43.27	2.24849
hsa-miR-210-5p	9.29	4.1	5.15	4.84	5.2	5.6	5.27	4.24	8.65	4.24	19.01	8	29	11.51	18.93	95.74	21.67	30.96	22.25	3.77373
hsa-miR-211-3p	8.26	4.1	3.22	1.94	4.16	12.59	8.79	1.89	7.41	2.12	12.01	8.89	23.73	11.51	14.39	74.46	11.67	15.48	17.31	2.82364
hsa-miR-211-5p	3.1	4.1	7.72	2.26	2.08	7	10.54	1.41	12.35	2.12	22.01	8	35.59	13.81	19.69	106.37	28.34	29.67	22.25	5.48626
hsa-miR-2110	4.13	8.2	6.44	4.2	8.31	15.39	7.91	6.6	9.88	2.12	19.01	9.33	25.05	15.34	19.69	79.78	31.67	28.38	12.36	2.64166
hsa-miR-2113	6.2	4.1	4.5	1.61	4.16	8.39	4.39	3.77	2.47	2.12	15.01	3.11	25.05	9.2	17.42	42.55	26.67	12.9	13.6	2.84095
hsa-miR-2116-5p	36.15	45.12	14.8	3.55	11.43	51.77	32.51	11.32	34.59	10.6	52.03	20.88	51.41	39.12	43.16	154.24	58.35	61.92	72.95	1.82291
hsa-miR-2117	18.59	8.2	5.79	3.55	6.24	16.79	7.03	5.19	8.65	2.12	27.01	11.11	34.27	23.78	18.93	95.74	30.01	30.96	35.85	2.57958
hsa-miR-212-3p	18.59	20.51	9.65	7.75	17.67	20.99	17.57	12.73	24.71	12.72	51.02	26.21	80.41	52.16	46.95	303.16	90.02	85.14	51.93	4.14555
hsa-miR-214-3p	6.2	4.1	7.72	3.23	8.31	18.19	5.27	4.72	11.12	2.12	49.02	20.44	42.18	28.38	34.08	202.11	51.68	65.79	45.75	5.43852
hsa-miR-215-5p	9.29	8.2	7.08	1.94	7.28	9.79	10.54	4.72	25.94	4.24	37.02	12	40.86	26.08	29.53	143.6	60.01	41.28	35.85	4.99527
hsa-miR-216a-5p	14.46	8.2	5.79	3.88	8.31	19.59	7.91	7.07	18.53	2.12	37.02	26.21	56.68	44.49	47.71	255.3	61.68	82.56	53.16	5.36742
hsa-miR-216b-5p	41.31	20.51	22.52	7.43	27.02	41.97	16.7	13.2	43.24	12.72	76.04	23.99	84.37	46.02	47.71	265.93	85.02	79.98	58.11	2.44903
hsa-miR-217	7.23	16.41	13.51	3.88	14.55	16.79	14.06	5.19	12.35	2.12	61.03	29.32	64.59	39.89	32.56	287.21	90.02	94.17	63.05	5.07367
hsa-miR-218-5p	9.29	8.2	6.44	1	15.59	9.79	9.67	2.36	6.18	4.24	16.01	5.78	13.18	13.04	11.36	79.78	18.34	25.8	16.07	2.03486
hsa-miR-219a-1-3p	9.29	4.1	8.37	6.14	5.2	8.39	5.27	4.24	8.65	2.12	25.01	9.77	35.59	19.18	19.69	132.97	28.34	34.83	17.31	3.81523
hsa-miR-219a-2-3p	26.85	36.92	29.6	6.46	10.39	40.57	14.94	6.6	32.12	4.24	27.01	8.44	48.77	22.24	19.69	127.65	41.68	32.25	27.2	1.26359
hsa-miR-219a-5p	3.1	4.1	4.5	1.94	6.24	5.6	8.79	4.72	12.35	6.36	24.01	10.22	22.41	26.08	15.9	106.37	21.67	28.38	25.96	5.67359
hsa-miR-219b-3p	10.33	4.1	5.79	2.26	6.24	18.19	7.03	5.19	7.41	2.12	24.01	12.44	34.27	23.01	15.9	101.05	43.34	47.73	28.44	3.46267
hsa-miR-22-3p	70.23	49.22	55.34	31.65	36.38	47.57	99.3	50.92	114.9	52.99	68.03	60.87	58	69.03	56.04	95.74	108.36	107.07	77.89	1.6198
hsa-miR-221-3p	205.51	184.58	260.64	141.77	157.98	85.35	289.1	124.01	331.1	171.67	233.11	225.25	226.73	247.76	131.01	138.29	418.43	411.52	207.71	1.40609
hsa-miR-221-5p	3.1	4.1	1	1	4.16	4.2	5.27	1	4.94	2.12	7	3.11	10.55	5.37	7.57	42.55	11.67	6.45	8.65	3.05546
hsa-miR-222-3p	118.76	77.93	92.03	85.58	94.58	95.14	88.75	77.33	61.77	91.13	109.05	111.07	185.87	183.32	175.69	170.2	120.03	239.94	143.42	1.43822
hsa-miR-223-3p	904.67	479.9	368.75	566.76	724.42	352.58	713.52	1406.52	1276.2	894.39	360.17	406.51	279.46	358.98	408.93	797.8	1136.94	2226.57	440.14	1.45457
hsa-miR-224-5p	13.43	8.2	5.79	1.61	5.2	13.99	7.03	4.72	11.12	6.36	19.01	8.44	22.41	16.11	15.15	106.37	38.34	29.67	24.73	2.962
hsa-miR-2278	3.1	4.1	1.93	1.29	1.04	11.19	1	1.41	7.41	2.12	10	4.89	7.91	3.07	10.6	58.51	15	15.48	14.84	3.10219
hsa-miR-23a-3p	342.87	258.41	283.8	250.93	457.31	212.67	840.06	490.84	1152.66	466.27	215.1	222.14	188.5	187.93	179.48	303.16	335.08	572.77	220.07	1.37339
hsa-miR-23b-3p	26.85	8.2	18.66	10.01	29.1	22.39	47.45	19.33	50.65	21.19	29.01	15.55	34.27	29.91	26.5	90.42	50.01	61.92	39.56	2.06621
hsa-miR-23c	7.23	4.1	3.86	1.94	7.28	8.39	6.15	2.83	9.88	2.12	21.01	11.55	30.32	26.08	28.02	117.01	36.68	34.83	19.78	4.87233
hsa-miR-24-3p	99.14	73.83	75.29	58.45	58.2	57.36	71.18	67.43	112.42	48.75	110.05	127.95	122.59	167.98	139.34	159.56	178.38	288.96	142.18	1.89828
hsa-miR-25-3p	114.63	45.12	65.64	68.14	125.76	109.13	130.05	157.49	231.03	152.6	82.04	121.29	100.18	114.29	97.69	164.88	130.03	208.98	103.85	1.56728
hsa-miR-25-5p	12.39	8.2	9.01	3.55	11.43	19.59	7.03	7.54	13.59	2.12	25.01	10.66	23.73	22.24	21.96	127.65	35.01	36.12	29.67	2.60603
hsa-miR-2682-5p	25.82	24.61	18.02	10.33	40.53	57.36	30.76	20.75	38.3	8.48	44.02	28.88	69.86	38.35	51.49	366.99	83.35	74.82	53.16	2.37525
hsa-miR-26a-5p	1016.21	1009.02	1123.63	447.6	221.38	635.2	740.76	612.02	590.54	1129.65	443.21	389.63	640.65	721.03	581.59	276.57	440.11	882.37	493.31	0.823096
hsa-miR-26b-5p	167.3	90.24	74.01	108.83	82.11	123.12	141.47	157.96	113.66	165.31	61.03	60.42	73.82	57.53	94.66	175.52	101.69	193.5	96.44	1.06733
hsa-miR-27a-3p	9.29	4.1	5.15	1.94	7.28	5.6	3.51	3.3	8.65	4.24	23.01	8.44	23.73	16.11	12.12	85.1	25.01	33.54	19.78	3.6876
hsa-miR-27b-3p	37.18	28.71	23.17	18.41	14.55	15.39	20.21	18.86	34.59	14.84	32.02	31.54	43.5	39.12	35.59	58.51	50.01	72.24	34.62	1.63122
hsa-miR-28-3p	30.98	12.31	29.6	19.05	19.75	37.78	29	21.69	28.41	16.96	45.02	25.77	36.91	41.42	50.74	95.74	31.67	55.47	58.11	1.65789
hsa-miR-28-5p	46.47	32.81	24.45	18.41	31.18	32.18	42.18	24.05	34.59	23.31	85.04	34.21	81.73	49.86	71.94	324.44	90.02	122.55	74.18	2.63264
hsa-miR-296-3p	12.39	4.1	7.08	4.2	15.59	9.79	5.27	2.36	11.12	2.12	23.01	10.22	39.55	14.57	16.66	117.01	33.34	45.15	19.78	2.95385
hsa-miR-296-5p	20.65	32.81	23.17	10.66	8.31	16.79	21.09	17.45	21	16.96	22.01	18.66	38.23	34.52	24.23	95.74	41.68	49.02	38.33	1.80246
hsa-miR-297	6.2	8.2	1.29	1.29	4.16	5.6	4.39	2.36	6.18	2.12	20.01	7.55	23.73	8.44	12.12	69.14	15	7.74	18.55	3.40596
hsa-miR-298	10.33	8.2	6.44	1.29	6.24	12.59	13.18	5.19	9.88	4.24	9	6.66	34.27	12.27	21.2	95.74	23.34	28.38	19.78	2.8981
hsa-miR-299-3p	12.39	4.1	7.72	3.23	6.24	11.19	9.67	7.54	18.53	4.24	16.01	7.55	26.36	14.57	13.63	106.37	23.34	32.25	24.73	3.13511
hsa-miR-299-5p	10.33	12.31	7.72	2.26	12.47	27.98	11.42	6.13	17.3	2.12	23.01	9.77	39.55	23.78	22.72	138.29	31.67	33.54	32.15	2.47255
hsa-miR-29a-3p	54.73	41.02	27.67	29.06	27.02	100.74	51.84	62.24	66.71	48.75	108.05	99.52	167.41	125.8	154.48	329.76	146.7	148.35	139.71	2.71633
hsa-miR-29b-3p	82.62	69.73	59.21	61.36	54.05	121.72	69.42	82.04	58.07	93.25	60.03	39.54	50.09	46.02	94.66	223.38	163.37	117.39	69.24	1.1999
hsa-miR-29c-3p	26.85	16.41	13.51	16.79	16.63	36.38	17.57	17.92	17.3	14.84	29.01	14.66	35.59	16.88	45.44	138.29	65.02	67.08	28.44	1.85257
hsa-miR-300	4.13	4.1	2.57	2.26	10.39	4.2	4.39	4.24	7.41	2.12	11.01	4.44	11.86	9.2	7.57	53.19	21.67	12.9	8.65	2.64821
hsa-miR-301a-3p	10.33	4.1	5.15	5.49	12.47	20.99	9.67	7.07	9.88	2.12	23.01	12.44	21.09	21.48	26.5	79.78	23.34	27.09	24.73	2.2726
hsa-miR-301a-5p	11.36	4.1	4.5	3.88	7.28	12.59	10.54	5.19	16.06	2.12	20.01	14.22	27.68	12.27	18.17	85.1	36.68	29.67	25.96	3.20648
hsa-miR-301b-3p	5.16	4.1	1	2.91	8.31	15.39	10.54	5.66	12.35	2.12	30.01	11.55	30.32	17.64	32.56	196.79	35.01	47.73	33.38	5.82913
hsa-miR-301b-5p	9.29	4.1	5.15	2.58	12.47	12.59	10.54	4.24	8.65	2.12	20.01	6.66	21.09	15.34	19.69	101.05	28.34	27.09	23.49	2.88147
hsa-miR-302a-3p	12.39	4.1	10.3	3.55	11.43	11.19	9.67	4.24	11.12	2.12	15.01	8.44	32.96	13.81	24.99	101.05	18.34	20.64	27.2	2.52373
hsa-miR-302a-5p	14.46	16.41	7.72	4.52	14.55	18.19	10.54	5.66	22.24	10.6	30.01	11.55	27.68	28.38	22.72	117.01	33.34	30.96	27.2	2.29942
hsa-miR-302b-3p	13.43	12.31	9.01	3.55	17.67	11.19	10.54	7.07	19.77	2.12	43.02	13.77	44.82	32.22	28.02	180.83	56.68	54.18	32.15	3.60922
hsa-miR-302c-3p	15.49	12.31	7.08	5.17	5.2	5.6	8.79	3.77	17.3	2.12	36.02	20.44	59.32	29.15	33.32	207.43	66.68	51.6	33.38	5.16742
hsa-miR-302d-3p	65.06	82.03	25.74	7.1	15.59	111.93	44.81	21.22	91.42	12.72	85.04	41.76	77.77	48.32	52.25	5.32	71.68	58.05	55.64	0.999787
hsa-miR-302e	9.29	4.1	7.08	3.55	13.51	15.39	9.67	8.49	9.88	4.24	50.02	16.44	47.46	33.75	41.65	218.07	73.35	65.79	35.85	5.36072
hsa-miR-302f	12.39	8.2	6.44	4.2	7.28	9.79	10.54	4.72	4.94	2.12	32.02	16.44	35.59	22.24	32.56	175.52	61.68	64.5	29.67	4.70655
hsa-miR-3065-3p	7.23	4.1	7.72	5.17	5.2	15.39	6.15	2.83	8.65	4.24	14.01	3.11	25.05	15.34	20.45	69.14	23.34	18.06	17.31	2.34508
hsa-miR-3065-5p	29.95	4.1	9.65	3.88	5.2	4.2	17.57	1	19.77	2.12	7	10.66	1.32	20.71	11.36	5.32	41.68	9.03	21.02	1.36534
hsa-miR-3074-3p	6.2	4.1	5.79	1.94	6.24	4.2	4.39	3.3	7.41	4.24	10	6.22	18.45	11.51	13.63	42.55	16.67	23.22	19.78	2.94026
hsa-miR-30a-3p	7.23	4.1	5.15	3.88	13.51	15.39	12.3	5.19	12.35	2.12	13.01	8	25.05	10.74	17.42	127.65	31.67	28.38	29.67	3.03148
hsa-miR-30a-5p	13.43	12.31	12.87	4.84	7.28	23.79	12.3	5.19	18.53	2.12	24.01	8.44	23.73	26.08	21.2	58.51	18.34	25.8	27.2	1.68122
hsa-miR-30b-5p	139.42	82.03	81.09	41.98	20.79	74.15	70.3	82.99	85.24	103.85	99.05	50.2	102.82	72.87	88.6	345.71	141.7	154.8	106.33	1.58004
hsa-miR-30c-5p	34.08	24.61	26.39	13.24	16.63	27.98	31.63	32.53	53.12	36.03	59.03	31.54	55.36	42.95	37.11	154.24	56.68	94.17	33.38	2.31777
hsa-miR-30d-5p	58.87	45.12	45.05	29.71	31.18	41.97	27.24	32.53	28.41	31.79	42.02	40.43	71.18	67.5	67.4	111.69	51.68	90.3	54.4	1.31292
hsa-miR-30e-3p	12.39	4.1	6.44	4.84	12.47	18.19	14.94	9.43	9.88	10.6	25.01	10.66	39.55	18.41	21.2	148.92	30.01	29.67	32.15	3.163
hsa-miR-30e-5p	60.93	28.71	37.97	18.08	29.1	60.16	45.69	31.12	29.65	27.55	42.02	28.43	69.86	43.72	40.89	228.7	78.35	96.75	64.29	1.62461
hsa-miR-31-5p	11.36	8.2	6.44	3.55	5.2	9.79	4.39	4.24	8.65	2.12	16.01	9.33	31.64	17.64	25.75	85.1	23.34	20.64	21.02	2.79648
hsa-miR-3127-5p	8.26	12.31	3.86	1.61	6.24	7	4.39	2.83	11.12	4.24	10	4.89	18.45	9.2	12.87	74.46	13.34	15.48	12.36	2.27514
hsa-miR-3130-3p	7.23	4.1	1.93	2.26	9.35	11.19	1	2.36	11.12	2.12	14.01	7.11	17.14	16.11	12.12	122.33	16.67	14.19	17.31	3.24574
hsa-miR-3131	14.46	4.1	4.5	4.2	9.35	18.19	8.79	5.19	14.83	2.12	17.01	12.88	34.27	18.41	16.66	127.65	38.34	36.12	16.07	2.9338
hsa-miR-3136-5p	18.59	8.2	20.59	3.55	17.67	22.39	14.94	9.9	27.18	12.72	39.02	13.77	50.09	30.68	29.53	138.29	43.34	41.28	39.56	2.487
hsa-miR-3140-3p	3.1	4.1	1.93	1.61	1.04	4.2	2.64	1.41	4.94	2.12	15.01	3.55	7.91	6.14	3.79	53.19	11.67	9.03	8.65	3.75614
hsa-miR-3140-5p	3.1	4.1	1.93	1.29	4.16	2.8	5.27	1.41	3.71	2.12	10	5.33	13.18	13.81	6.82	63.82	8.34	9.03	9.89	4.05586
hsa-miR-3144-3p	13.43	28.71	19.31	1	1.04	12.59	1.76	1	9.88	2.12	3	5.33	22.41	23.01	12.12	5.32	15	15.48	1.24	0.713844
hsa-miR-3144-5p	7.23	8.2	10.3	4.52	7.28	16.79	10.54	7.54	9.88	2.12	39.02	15.11	54.05	36.05	31.05	207.43	40.01	60.63	34.62	4.65659
hsa-miR-3147	10.33	8.2	4.5	5.49	20.79	29.38	10.54	6.13	17.3	4.24	18.01	12.88	35.59	19.94	21.2	127.65	40.01	37.41	21.02	2.18141
hsa-miR-3150b-3p	13.43	4.1	3.22	4.2	5.2	20.99	7.91	3.3	12.35	6.36	24.01	6.22	30.32	16.88	13.63	117.01	31.67	27.09	24.73	2.90136
hsa-miR-3151-5p	15.49	4.1	3.86	2.58	6.24	8.39	7.03	8.49	7.41	2.12	18.01	3.11	27.68	12.27	19.69	111.69	28.34	27.09	22.25	3.35064
hsa-miR-3158-3p	6.2	4.1	2.57	1.61	3.12	4.2	4.39	2.83	7.41	2.12	25.01	10.22	26.36	13.81	15.15	90.42	30.01	33.54	30.91	6.18589
hsa-miR-3161	21.69	16.41	9.65	5.17	7.28	30.78	14.06	8.02	19.77	2.12	25.01	15.99	32.96	15.34	24.23	138.29	45.01	42.57	39.56	2.14551
hsa-miR-3164	7.23	4.1	7.72	1.61	5.2	11.19	6.15	4.24	16.06	2.12	18.01	4.44	22.41	13.81	10.6	95.74	26.67	33.54	16.07	3.36169
hsa-miR-3168	8.26	4.1	5.79	3.55	7.28	19.59	7.03	3.3	17.3	2.12	19.01	9.33	27.68	18.41	25.75	90.42	20	21.93	24.73	2.72732
hsa-miR-3179	4.13	12.31	4.5	5.49	5.2	13.99	4.39	3.3	11.12	2.12	22.01	6.22	19.77	9.2	17.42	90.42	30.01	23.22	13.6	2.55758
hsa-miR-3180	17.56	4.1	10.94	4.2	18.71	12.59	5.27	8.49	8.65	2.12	46.02	15.11	30.32	29.15	31.81	191.47	35.01	52.89	50.69	3.43612
hsa-miR-3180-3p	4.13	4.1	3.22	1.61	3.12	5.6	7.91	5.66	7.41	6.36	47.02	14.22	64.59	34.52	42.41	228.7	73.35	49.02	37.09	13.1015
hsa-miR-3180-5p	9.29	4.1	1.93	2.58	5.2	9.79	7.03	3.3	6.18	2.12	12.01	7.11	9.23	13.04	15.15	117.01	26.67	21.93	21.02	3.67378
hsa-miR-3182	7.23	8.2	4.5	1.94	3.12	8.39	9.67	4.24	3.71	2.12	39.02	14.66	30.32	23.01	21.2	127.65	43.34	39.99	38.33	5.49283
hsa-miR-3185	4.13	4.1	1	1.61	1.04	7	1	3.3	8.65	2.12	13.01	4.44	14.5	9.2	15.15	74.46	11.67	28.38	9.89	4.78577
hsa-miR-3190-3p	7.23	4.1	5.15	1.61	5.2	8.39	1	1.89	7.41	2.12	12.01	6.66	19.77	9.97	11.36	58.51	13.34	11.61	8.65	2.39365
hsa-miR-3192-5p	5.16	4.1	3.22	1.29	5.2	7	10.54	1	7.41	2.12	17.01	6.22	23.73	3.84	12.87	85.1	26.67	19.35	16.07	4.12186
hsa-miR-3195	7.23	4.1	3.86	3.23	5.2	13.99	6.15	1	1.24	4.24	11.01	5.33	18.45	7.67	11.36	69.14	21.67	12.9	13.6	2.25505
hsa-miR-3196	5.16	4.1	2.57	3.23	3.12	8.39	4.39	1.41	9.88	2.12	18.01	8.89	23.73	9.2	15.15	95.74	11.67	14.19	12.36	3.93862
hsa-miR-32-5p	15.49	24.61	14.8	5.81	6.24	30.78	17.57	14.15	17.3	14.84	34.02	17.77	43.5	32.98	43.16	138.29	75.02	54.18	29.67	2.51454
hsa-miR-3202	5.16	4.1	6.44	1.61	4.16	5.6	8.79	1.89	4.94	10.6	17.01	8.44	21.09	9.97	11.36	90.42	18.34	14.19	12.36	3.91123
hsa-miR-320a	7.23	8.2	11.58	6.46	12.47	18.19	15.82	5.66	17.3	4.24	42.02	20.44	43.5	29.91	33.32	186.15	55.01	55.47	44.51	3.98242
hsa-miR-320b	7.23	12.31	5.15	2.26	4.16	12.59	3.51	2.83	6.18	2.12	16.01	6.66	18.45	11.51	12.12	58.51	33.34	19.35	22.25	2.24791
hsa-miR-320c	17.56	24.61	8.37	11.95	14.55	15.39	7.91	9.9	9.88	8.48	20.01	15.99	21.09	17.64	22.72	127.65	36.68	28.38	23.49	1.74679
hsa-miR-320d	5.16	8.2	7.08	1.94	6.24	11.19	2.64	3.3	6.18	6.36	19.01	7.11	11.86	15.34	11.36	111.69	20	25.8	14.84	2.96203
hsa-miR-320e	27.88	20.51	30.25	11.3	14.55	29.38	30.76	14.15	21	12.72	32.02	19.99	39.55	27.61	35.59	138.29	65.02	91.59	46.98	1.98334
hsa-miR-323a-3p	10.33	4.1	6.44	6.14	15.59	25.18	14.06	4.24	17.3	2.12	23.01	11.11	18.45	14.57	22.72	138.29	41.68	43.86	34.62	2.62862
hsa-miR-323a-5p	4.13	4.1	3.22	2.26	4.16	7	3.51	1	4.94	4.24	13.01	4	15.82	10.74	12.12	53.19	5	16.77	9.89	2.86221
hsa-miR-323b-3p	8.26	8.2	8.37	6.46	14.55	8.39	13.18	4.72	16.06	2.12	28.01	13.33	35.59	19.94	19.69	138.29	36.68	36.12	23.49	3.29554
hsa-miR-323b-5p	8.26	8.2	5.79	2.58	3.12	9.79	3.51	2.83	12.35	2.12	15.01	3.11	15.82	14.57	13.63	74.46	10	32.25	9.89	2.56268
hsa-miR-324-3p	7.23	4.1	9.65	3.55	16.63	15.39	13.18	4.72	14.83	10.6	19.01	13.77	30.32	26.08	29.53	159.56	55.01	32.25	38.33	3.64979
hsa-miR-324-5p	38.21	36.92	30.89	9.69	19.75	23.79	22.85	16.97	27.18	8.48	34.02	39.1	61.96	60.6	67.4	127.65	78.35	104.49	46.98	2.01723
hsa-miR-325	20.65	16.41	14.16	5.17	9.35	11.19	11.42	4.72	13.59	6.36	55.03	18.66	65.91	29.91	44.68	276.57	60.01	78.69	54.4	4.31931
hsa-miR-326	5.16	4.1	6.44	3.23	6.24	4.2	8.79	6.13	3.71	8.48	17.01	8.44	30.32	14.57	15.9	85.1	26.67	28.38	27.2	4.41109
hsa-miR-328-3p	19.62	20.51	35.39	9.04	10.39	15.39	29.88	8.96	16.06	10.6	22.01	15.99	32.96	20.71	24.23	47.87	43.34	33.54	27.2	1.39436
hsa-miR-328-5p	7.23	4.1	2.57	1	6.24	4.2	6.15	2.36	3.71	6.36	12.01	8.44	11.86	4.6	9.84	85.1	15	14.19	8.65	3.42912
hsa-miR-329-3p	5.16	4.1	4.5	2.91	1.04	5.6	7.03	2.36	4.94	2.12	17.01	11.11	26.36	17.64	18.17	111.69	18.34	18.06	19.78	5.43728
hsa-miR-329-5p	4.13	4.1	1.29	1.29	4.16	7	6.15	1.41	4.94	2.12	14.01	8.89	21.09	16.88	18.17	95.74	30.01	33.54	17.31	5.67753
hsa-miR-330-3p	7.23	4.1	3.86	1.61	6.24	11.19	5.27	3.3	11.12	2.12	23.01	8.89	30.32	11.51	9.84	63.82	26.67	30.96	17.31	3.29185
hsa-miR-330-5p	6.2	8.2	4.5	2.58	4.16	2.8	7.91	4.24	8.65	2.12	14.01	6.22	17.14	11.51	20.45	58.51	16.67	30.96	8.65	3.35995
hsa-miR-331-3p	69.19	65.63	55.34	24.87	25.98	71.36	27.24	24.52	64.24	33.91	52.03	48.43	90.96	92.81	68.16	85.1	73.35	99.33	68	1.22352
hsa-miR-331-5p	8.26	4.1	2.57	2.58	5.2	7	7.91	2.83	4.94	2.12	12.01	8	13.18	10.74	11.36	58.51	6.67	23.22	13.6	2.71999
hsa-miR-335-5p	8.26	8.2	7.08	4.52	5.2	9.79	10.54	4.24	13.59	8.48	23.01	7.11	26.36	24.55	23.48	101.05	30.01	36.12	14.84	3.46695
hsa-miR-337-3p	38.21	12.31	18.02	7.43	14.55	37.78	25.48	11.79	40.77	10.6	42.02	20.44	42.18	50.63	48.47	186.15	71.68	67.08	45.75	2.38518
hsa-miR-337-5p	11.36	4.1	3.86	3.88	10.39	16.79	14.06	7.54	11.12	4.24	26.01	8.89	21.09	21.48	21.2	122.33	43.34	25.8	33.38	3.30241
hsa-miR-338-5p	16.52	4.1	5.15	1	6.24	8.39	5.27	2.83	6.18	2.12	16.01	5.33	17.14	5.37	18.93	58.51	28.34	24.51	16.07	2.30334
hsa-miR-339-3p	11.36	8.2	3.86	2.26	5.2	9.79	9.67	4.72	7.41	2.12	49.02	12	39.55	28.38	31.81	228.7	56.68	46.44	32.15	6.22629
hsa-miR-339-5p	5.16	4.1	7.08	2.91	5.2	4.2	7.03	5.66	6.18	6.36	32.02	14.22	43.5	26.08	30.29	148.92	45.01	51.6	35.85	7.29311
hsa-miR-33a-5p	14.46	8.2	4.5	4.52	14.55	9.79	9.67	3.77	24.71	6.36	28.01	9.33	23.73	18.41	15.9	95.74	36.68	29.67	18.55	2.64079
hsa-miR-33b-5p	5.16	4.1	2.57	1	9.35	8.39	10.54	4.72	12.35	2.12	24.01	10.66	22.41	15.34	18.93	106.37	26.67	28.38	21.02	4.58247
hsa-miR-340-5p	36.15	12.31	10.3	14.21	24.94	23.79	22.85	24.99	29.65	16.96	65.03	23.55	72.5	32.22	43.16	271.25	96.69	92.88	55.64	3.21359
hsa-miR-342-3p	805.53	984.4	938.93	977.55	692.2	685.57	920.9	1034.5	548.53	972.81	762.37	768.15	597.15	693.41	652.02	728.66	490.12	630.82	777.67	0.869404
hsa-miR-342-5p	35.11	8.2	18.66	15.82	35.34	46.17	29	22.63	24.71	14.84	30.01	41.32	52.73	43.72	49.22	138.29	43.34	28.38	53.16	1.65537
hsa-miR-345-3p	5.16	8.2	1.93	2.58	3.12	9.79	7.03	4.72	7.41	2.12	25.01	9.77	26.36	21.48	30.29	106.37	35.01	20.64	23.49	4.79382
hsa-miR-345-5p	11.36	12.31	13.51	5.81	15.59	22.39	13.18	7.54	13.59	8.48	31.02	10.66	25.05	22.24	20.45	132.97	35.01	42.57	28.44	2.22989
hsa-miR-346	8.26	4.1	3.86	1	10.39	18.19	9.67	6.6	7.41	2.12	16.01	9.33	9.23	19.18	19.69	106.37	25.01	32.25	16.07	2.81095
hsa-miR-34a-5p	17.56	4.1	6.44	9.69	11.43	19.59	14.94	33.95	28.41	10.6	28.01	13.33	29	29.91	23.48	90.42	38.34	60.63	27.2	2.87226
hsa-miR-34b-3p	4.13	8.2	3.22	3.55	8.31	13.99	7.91	3.77	7.41	2.12	43.02	12.88	46.14	19.18	28.78	143.6	43.34	45.15	59.35	5.15775
hsa-miR-34c-3p	16.52	12.31	11.58	5.17	21.83	22.39	14.06	12.26	27.18	6.36	65.03	18.22	73.82	42.19	49.98	202.11	75.02	70.95	61.82	3.69539
hsa-miR-34c-5p	5.16	4.1	1	2.91	5.2	9.79	10.54	3.77	7.41	2.12	20.01	12.88	18.45	10.74	23.48	138.29	25.01	33.54	17.31	5.30294
hsa-miR-3605-3p	2.07	4.1	5.15	1.94	4.16	5.6	6.15	1.41	12.35	2.12	13.01	6.66	13.18	6.9	12.12	106.37	15	12.9	18.55	4.54561
hsa-miR-3605-5p	8.26	4.1	3.86	2.26	4.16	2.8	3.51	2.83	8.65	2.12	14.01	5.33	14.5	10.74	8.33	47.87	20	21.93	12.36	3.12373
hsa-miR-361-3p	15.49	4.1	21.24	12.59	16.63	30.78	12.3	14.15	22.24	21.19	25.01	24.44	36.91	54.46	53.77	31.91	33.34	41.28	38.33	1.87366
hsa-miR-361-5p	69.19	36.92	46.34	30.68	50.93	50.37	58.87	55.17	76.6	36.03	53.03	45.76	73.82	69.03	53.01	58.51	78.35	116.1	90.25	1.40285
hsa-miR-3613-3p	11.36	16.41	5.15	2.58	9.35	13.99	9.67	4.72	22.24	2.12	25.01	11.55	46.14	11.51	23.48	154.24	30.01	37.41	45.75	3.32466
hsa-miR-3613-5p	11.36	4.1	4.5	4.84	6.24	12.59	7.03	4.72	9.88	2.12	23.01	8.44	18.45	30.68	21.96	143.6	26.67	30.96	21.02	3.68702
hsa-miR-3614-3p	8.26	4.1	3.22	1.94	3.12	5.6	6.15	1.41	3.71	2.12	15.01	10.66	19.77	15.34	12.87	58.51	18.34	27.09	21.02	3.72889
hsa-miR-3614-5p	11.36	4.1	5.79	3.88	6.24	16.79	7.91	4.72	7.41	2.12	26.01	9.77	26.36	18.41	21.96	148.92	33.34	30.96	21.02	3.43959
hsa-miR-3615	10.33	4.1	5.15	1	10.39	9.79	5.27	3.77	8.65	2.12	19.01	9.33	21.09	12.27	15.9	58.51	13.34	27.09	19.78	2.44731
hsa-miR-362-3p	8.26	4.1	1.93	2.58	3.12	8.39	7.03	2.83	11.12	2.12	20.01	7.11	13.18	17.64	12.12	79.78	25.01	21.93	22.25	3.93771
hsa-miR-362-5p	19.62	16.41	11.58	6.46	11.43	11.19	14.06	12.26	27.18	8.48	19.01	17.77	34.27	31.45	24.99	138.29	28.34	52.89	40.8	2.70694
hsa-miR-363-3p	17.56	20.51	15.45	10.66	19.75	36.38	14.94	18.39	24.71	10.6	82.04	47.54	83.05	85.14	93.9	345.71	123.36	98.04	87.78	4.27818
hsa-miR-363-5p	15.49	8.2	8.37	2.58	6.24	8.39	4.39	4.24	14.83	2.12	16.01	9.33	22.41	21.48	24.23	111.69	35.01	29.67	23.49	2.98731
hsa-miR-365a-3p+hsa-miR-365b-3p	14.46	8.2	12.23	8.4	14.55	18.19	18.45	23.58	37.06	16.96	25.01	20.44	54.05	32.98	28.78	117.01	41.68	74.82	42.04	3.23472
hsa-miR-365b-5p	7.23	4.1	3.86	5.49	9.35	4.2	5.27	5.19	4.94	2.12	17.01	10.66	32.96	16.11	18.93	101.05	15	30.96	12.36	3.67505
hsa-miR-367-3p	4.13	4.1	6.44	5.17	1.04	4.2	7.91	4.72	6.18	8.48	26.01	12	22.41	16.88	20.45	127.65	33.34	37.41	21.02	6.33898
hsa-miR-369-3p	8.26	12.31	7.08	4.84	14.55	19.59	8.79	6.6	13.59	6.36	23.01	10.22	38.23	18.41	16.66	127.65	26.67	19.35	21.02	2.33131
hsa-miR-369-5p	5.16	4.1	3.22	2.58	4.16	9.79	3.51	2.83	7.41	2.12	20.01	7.11	18.45	10.74	8.33	53.19	16.67	18.06	16.07	2.93533
hsa-miR-3690	12.39	8.2	8.37	7.43	11.43	5.6	5.27	8.49	9.88	2.12	18.01	14.22	23.73	19.18	16.66	74.46	33.34	25.8	23.49	2.37292
hsa-miR-370-3p	21.69	4.1	31.53	16.15	18.71	26.58	22.85	8.02	11.12	4.24	34.02	15.55	47.46	26.08	36.35	127.65	40.01	65.79	23.49	1.79792
hsa-miR-370-5p	7.23	8.2	12.23	11.3	12.47	7	8.79	11.32	9.88	6.36	27.01	14.66	43.5	23.78	24.23	106.37	36.68	43.86	37.09	3.10849
hsa-miR-371a-5p	18.59	8.2	8.37	5.49	13.51	9.79	14.06	8.02	12.35	8.48	64.03	16.88	61.96	35.28	42.41	239.34	65.02	61.92	54.4	4.93763
hsa-miR-371b-5p	4.13	8.2	3.86	2.91	7.28	5.6	5.27	2.83	7.41	4.24	36.02	15.55	34.27	34.52	24.99	122.33	50.01	49.02	29.67	6.00563
hsa-miR-372-3p	9.29	4.1	1.93	3.23	5.2	11.19	12.3	4.24	8.65	2.12	37.02	15.11	25.05	24.55	28.78	207.43	53.35	64.5	39.56	6.90406
hsa-miR-373-3p	10.33	12.31	7.72	1.61	11.43	12.59	4.39	2.83	6.18	2.12	38.02	15.11	29	18.41	23.48	143.6	51.68	50.31	28.44	3.40915
hsa-miR-374a-3p	5.16	16.41	4.5	1.29	8.31	8.39	6.15	3.3	4.94	2.12	26.01	15.11	31.64	16.11	16.66	138.29	45.01	51.6	28.44	4.03694
hsa-miR-374a-5p	79.52	32.81	30.89	38.75	32.22	55.97	61.51	81.1	49.42	72.06	67.03	35.54	69.86	41.42	56.04	281.89	161.71	145.77	58.11	2.01839
hsa-miR-374b-5p	64.03	24.61	38.61	29.71	30.14	29.38	71.18	53.28	69.18	57.22	31.02	31.54	44.82	39.89	39.38	148.92	81.69	150.93	53.16	1.85956
hsa-miR-374c-5p	11.36	4.1	6.44	4.52	2.08	9.79	5.27	7.07	16.06	2.12	32.02	11.55	27.68	23.01	14.39	63.82	25.01	37.41	24.73	3.49728
hsa-miR-375	5.16	12.31	3.22	1.61	3.12	5.6	7.03	4.24	2.47	8.48	14.01	5.33	25.05	15.34	17.42	154.24	23.34	19.35	28.44	4.83172
hsa-miR-376a-2-5p	11.36	8.2	8.37	3.23	11.43	11.19	5.27	3.77	8.65	2.12	36.02	12.44	35.59	17.64	16.66	95.74	41.68	41.28	28.44	2.96335
hsa-miR-376a-3p	30.98	24.61	19.95	12.92	16.63	30.78	22.85	8.02	25.94	4.24	36.02	18.66	26.36	28.38	31.81	223.38	78.35	63.21	42.04	2.0696
hsa-miR-376b-3p	5.16	4.1	1.93	1.29	4.16	2.8	7.91	1.89	7.41	2.12	13.01	5.78	22.41	7.67	15.15	63.82	15	14.19	8.65	4.39245
hsa-miR-376c-3p	10.33	4.1	9.65	7.1	9.35	7	7.03	5.66	16.06	2.12	19.01	9.33	26.36	9.2	14.39	95.74	43.34	36.12	14.84	2.90537
hsa-miR-376c-5p	8.26	4.1	5.15	1.61	5.2	15.39	7.03	4.72	3.71	2.12	14.01	6.66	10.55	10.74	18.17	31.91	16.67	20.64	17.31	1.90892
hsa-miR-377-3p	10.33	4.1	3.86	2.58	11.43	11.19	3.51	5.66	11.12	2.12	20.01	7.11	34.27	15.34	19.69	117.01	40.01	36.12	17.31	3.49449
hsa-miR-378b	11.36	24.61	5.15	2.26	4.16	12.59	7.03	4.24	6.18	2.12	18.01	9.33	27.68	10.74	12.12	74.46	31.67	25.8	24.73	1.95047
hsa-miR-378c	4.13	4.1	4.5	1.94	7.28	8.39	4.39	3.77	4.94	2.12	16.01	7.11	19.77	10.74	14.39	106.37	30.01	12.9	8.65	3.66873
hsa-miR-378d	12.39	12.31	8.37	4.2	9.35	12.59	5.27	6.13	17.3	4.24	21.01	10.66	32.96	16.11	27.26	143.6	40.01	33.54	21.02	2.95514
hsa-miR-378e	321.18	410.17	95.89	1	1.04	321.8	157.29	16.03	202.61	175.91	172.08	89.3	175.32	197.13	100.72	5.32	1.67	181.89	306.62	0.714469
hsa-miR-378f	9.29	4.1	9.65	4.52	11.43	19.59	14.06	5.66	22.24	8.48	21.01	11.11	29	19.94	24.99	127.65	30.01	32.25	24.73	2.92405
hsa-miR-378g	15.49	4.1	5.79	5.17	5.2	18.19	10.54	5.66	18.53	4.24	24.01	12.44	35.59	20.71	14.39	74.46	36.68	27.09	24.73	2.64456
hsa-miR-378h	14.46	12.31	8.37	3.88	18.71	19.59	16.7	5.19	28.41	2.12	23.01	11.55	27.68	20.71	15.15	138.29	25.01	29.67	25.96	2.20532
hsa-miR-378i	76.42	28.71	27.67	14.21	41.57	75.55	59.75	47.15	75.36	27.55	61.03	29.32	67.23	44.49	75.73	180.83	106.69	82.56	79.13	1.63699
hsa-miR-379-5p	14.46	16.41	10.3	7.1	12.47	22.39	18.45	5.66	23.47	4.24	46.02	12	54.05	28.38	31.05	175.52	68.35	58.05	60.58	3.25248
hsa-miR-380-3p	5.16	12.31	7.08	2.26	4.16	7	7.03	2.83	9.88	2.12	38.02	15.99	30.32	19.94	19.69	85.1	45.01	51.6	32.15	4.37203
hsa-miR-381-3p	9.29	4.1	6.44	3.88	8.31	8.39	3.51	5.19	9.88	4.24	31.02	15.11	35.59	23.78	25.75	265.93	55.01	52.89	39.56	6.48118
hsa-miR-381-5p	6.2	4.1	5.15	1.94	10.39	8.39	6.15	4.24	7.41	2.12	23.01	8.44	14.5	12.27	17.42	122.33	10	25.8	18.55	3.47385
hsa-miR-382-3p	11.36	4.1	5.79	1.94	8.31	13.99	7.91	3.77	11.12	2.12	26.01	10.22	19.77	18.41	10.6	154.24	18.34	24.51	27.2	3.39097
hsa-miR-382-5p	21.69	20.51	21.88	17.76	32.22	16.79	37.78	5.66	29.65	4.24	28.01	21.33	52.73	41.42	29.53	223.38	105.03	89.01	48.22	2.52546
hsa-miR-383-5p	7.23	8.2	3.86	2.91	10.39	11.19	5.27	6.6	9.88	2.12	12.01	8	11.86	13.04	12.87	111.69	30.01	21.93	28.44	2.88562
hsa-miR-384	10.33	4.1	6.44	4.84	3.12	11.19	9.67	4.72	3.71	4.24	20.01	9.33	21.09	10.74	12.12	58.51	20	23.22	18.55	2.49002
hsa-miR-3916	6.2	4.1	1.93	3.55	6.24	8.39	3.51	2.83	3.71	4.24	19.01	8.89	19.77	13.04	17.42	74.46	20	24.51	23.49	3.56482
hsa-miR-3918	7.23	8.2	8.37	7.75	6.24	11.19	8.79	9.43	8.65	2.12	30.01	13.77	23.73	16.88	13.63	53.19	15	20.64	21.02	2.23193
hsa-miR-3928-3p	6.2	8.2	9.01	3.88	7.28	8.39	6.15	9.43	16.06	4.24	44.02	13.33	48.77	27.61	30.29	212.75	58.35	58.05	40.8	6.12215
hsa-miR-3934-5p	11.36	4.1	7.72	2.26	8.31	16.79	9.67	6.13	18.53	6.36	32.02	18.22	48.77	35.28	31.05	191.47	63.35	39.99	44.51	4.98021
hsa-miR-409-3p	14.46	12.31	21.88	11.95	10.39	16.79	15.82	2.83	9.88	2.12	18.01	9.77	31.64	13.04	17.42	53.19	53.35	36.12	24.73	1.51385
hsa-miR-409-5p	5.16	4.1	3.86	1.94	5.2	5.6	3.51	3.77	4.94	4.24	11.01	4	30.32	12.27	9.09	79.78	11.67	27.09	13.6	3.84241
hsa-miR-410-3p	7.23	4.1	5.15	2.58	6.24	11.19	8.79	2.83	6.18	2.12	18.01	8	23.73	13.81	11.36	42.55	25.01	27.09	14.84	2.58431
hsa-miR-411-5p	28.92	12.31	12.87	5.49	11.43	15.39	12.3	6.13	16.06	4.24	38.02	17.77	29	23.78	24.99	132.97	21.67	33.54	30.91	2.09046
hsa-miR-412-3p	10.33	8.2	9.01	4.84	15.59	12.59	8.79	4.24	23.47	2.12	18.01	9.77	32.96	19.94	25.75	132.97	21.67	32.25	25.96	2.72762
hsa-miR-421	15.49	12.31	7.72	6.14	4.16	15.39	12.3	8.49	18.53	2.12	17.01	10.22	22.41	16.11	19.69	85.1	18.34	23.22	27.2	2.11685
hsa-miR-422a	357.33	283.02	174.4	15.18	1.04	387.56	41.3	1.89	92.66	93.25	133.06	115.96	131.82	215.54	199.92	5.32	203.38	94.17	117.45	0.54759
hsa-miR-423-3p	399.67	303.52	384.2	135.96	191.24	309.21	205.62	172.1	285.39	201.34	425.21	295	467.96	483.24	407.42	351.03	605.15	669.52	356.07	1.31866
hsa-miR-423-5p	418.26	332.24	408.01	98.5	263.99	415.54	417.39	167.39	553.47	186.51	407.2	215.03	315.05	299.15	212.8	739.3	758.52	508.27	328.87	1.21762
hsa-miR-424-5p	16.52	4.1	9.01	5.49	13.51	18.19	8.79	7.54	18.53	2.12	68.03	23.99	54.05	33.75	43.16	308.48	70.02	89.01	56.87	5.41759
hsa-miR-425-5p	27.88	12.31	37.97	20.02	27.02	15.39	24.6	24.05	17.3	23.31	39.02	31.54	47.46	52.93	43.16	101.05	53.35	99.33	46.98	1.98312
hsa-miR-4284	6.2	4.1	5.15	2.26	7.28	7	3.51	3.77	16.06	2.12	17.01	10.22	14.5	13.04	15.9	58.51	25.01	16.77	16.07	3.06572
hsa-miR-4286	20.65	16.41	19.95	10.66	13.51	26.58	9.67	8.96	22.24	8.48	23.01	12.44	44.82	39.12	33.32	143.6	25.01	39.99	38.33	1.92303
hsa-miR-429	6.2	12.31	3.86	1.94	5.2	19.59	5.27	7.07	4.94	2.12	14.01	8.44	25.05	17.64	21.96	122.33	23.34	20.64	27.2	2.82008
hsa-miR-431-5p	10.33	8.2	10.3	8.07	7.28	8.39	14.94	5.66	14.83	2.12	25.01	9.77	36.91	19.94	22.72	85.1	40.01	33.54	28.44	2.97616
hsa-miR-432-5p	19.62	8.2	27.67	11.63	34.3	39.18	28.12	5.19	17.3	6.36	19.01	14.22	39.55	19.18	20.45	143.6	93.36	47.73	37.09	1.6123
hsa-miR-433-3p	6.2	4.1	10.94	8.72	13.51	18.19	14.06	2.83	12.35	2.12	17.01	8.89	39.55	23.01	18.93	74.46	53.35	37.41	13.6	2.37708
hsa-miR-433-5p	10.33	8.2	5.79	2.91	7.28	15.39	8.79	5.19	14.83	6.36	48.02	25.32	40.86	19.94	27.26	164.88	66.68	51.6	40.8	4.81452
hsa-miR-4421	12.39	12.31	4.5	3.55	6.24	12.59	5.27	5.66	9.88	4.24	15.01	8	22.41	13.81	15.15	90.42	20	25.8	13.6	2.23029
hsa-miR-4425	5.16	4.1	5.79	1.29	6.24	8.39	4.39	2.36	4.94	2.12	12.01	6.66	18.45	11.51	12.87	74.46	18.34	11.61	9.89	2.82571
hsa-miR-4431	6.2	8.2	8.37	4.84	10.39	19.59	6.15	7.07	6.18	8.48	20.01	11.11	31.64	20.71	21.2	74.46	30.01	27.09	29.67	2.35442
hsa-miR-4435	9.29	4.1	3.86	2.26	10.39	9.79	10.54	4.72	13.59	2.12	14.01	8.89	26.36	13.81	16.66	117.01	26.67	29.67	23.49	3.57625
hsa-miR-4443	113.6	41.02	59.21	56.84	84.19	90.94	98.42	50.45	111.19	33.91	199.1	95.96	193.78	187.16	212.8	691.43	351.75	292.83	225.02	2.84067
hsa-miR-4448	5.16	4.1	2.57	2.58	5.2	7	10.54	1.41	3.71	4.24	14.01	7.11	26.36	17.64	9.09	53.19	18.34	20.64	22.25	3.61686
hsa-miR-4451	14.46	4.1	7.72	3.23	5.2	20.99	10.54	4.24	7.41	2.12	46.02	13.33	42.18	23.78	31.05	170.2	43.34	47.73	44.51	4.0308
hsa-miR-4454+hsa-miR-7975	181.76	106.64	99.11	71.37	83.15	236.45	130.05	203.22	137.13	118.69	170.08	92.41	301.87	345.17	312	303.16	263.4	285.09	144.65	1.66414
hsa-miR-4455	25.82	16.41	16.09	6.14	11.43	15.39	21.97	10.37	22.24	8.48	36.02	11.11	43.5	19.94	21.2	170.2	35.01	28.38	28.44	2.31002
hsa-miR-4458	7.23	4.1	1.29	2.26	7.28	12.59	1.76	1.41	4.94	2.12	5	7.11	19.77	11.51	20.45	47.87	18.34	21.93	24.73	2.48288
hsa-miR-4461	11.36	12.31	7.72	5.49	2.08	9.79	7.91	6.6	9.88	6.36	14.01	6.22	21.09	10.74	10.6	79.78	18.34	19.35	7.42	2.06675
hsa-miR-448	7.23	12.31	10.94	2.91	9.35	13.99	7.03	2.83	7.41	8.48	22.01	10.22	14.5	22.24	18.17	122.33	25.01	25.8	22.25	2.50807
hsa-miR-4485-3p	6.2	4.1	4.5	1.94	8.31	7	8.79	4.24	9.88	2.12	14.01	11.11	18.45	19.18	14.39	122.33	21.67	34.83	22.25	4.36697
hsa-miR-4488	12.39	8.2	6.44	3.88	13.51	22.39	15.82	6.6	7.41	8.48	23.01	8	29	17.64	18.93	69.14	36.68	34.83	27.2	2.0914
hsa-miR-449a	4.13	4.1	1	1.29	5.2	9.79	5.27	1.89	9.88	2.12	8	3.11	6.59	9.97	4.54	47.87	6.67	9.03	11.13	2.28092
hsa-miR-449b-5p	7.23	4.1	9.01	4.52	11.43	20.99	12.3	7.54	9.88	8.48	23.01	12	26.36	19.18	29.53	111.69	30.01	38.7	19.78	2.80775
hsa-miR-449c-5p	7.23	4.1	9.65	2.58	10.39	11.19	5.27	1.89	8.65	2.12	40.02	20.88	59.32	32.98	34.83	191.47	60.01	58.05	35.85	5.63723
hsa-miR-450a-1-3p	10.33	4.1	5.79	2.26	5.2	16.79	7.03	3.3	11.12	4.24	15.01	9.33	17.14	15.34	15.9	69.14	15	15.48	19.78	2.26057
hsa-miR-450a-2-3p	4.13	4.1	1.93	3.23	10.39	15.39	2.64	3.77	7.41	2.12	12.01	4.44	18.45	13.04	9.84	79.78	31.67	20.64	17.31	2.62901
hsa-miR-450a-5p	19.62	12.31	5.79	4.2	15.59	16.79	11.42	10.84	17.3	14.84	48.02	22.21	60.64	32.22	39.38	255.3	68.35	68.37	54.4	4.36871
hsa-miR-450b-3p	19.62	12.31	13.51	6.14	9.35	15.39	14.94	7.54	16.06	6.36	56.03	25.77	68.55	41.42	52.25	239.34	93.36	73.53	56.87	4.54777
hsa-miR-450b-5p	15.49	12.31	8.37	1.61	10.39	15.39	7.91	7.07	16.06	4.24	26.01	11.55	32.96	19.94	33.32	111.69	31.67	29.67	22.25	2.57303
hsa-miR-4516	233.4	73.83	111.33	28.42	37.42	458.91	171.35	215.01	201.38	91.13	71.03	58.2	130.5	127.33	55.28	345.71	93.36	136.74	68	0.863581
hsa-miR-451a	22.72	20.51	46.98	52.64	32.22	58.76	61.51	13.2	40.77	44.51	34.02	25.77	50.09	24.55	44.68	393.58	43.34	184.47	33.38	1.96172
hsa-miR-452-5p	6.2	4.1	3.22	2.58	5.2	8.39	4.39	3.3	3.71	6.36	16.01	5.33	19.77	9.97	9.84	37.23	26.67	25.8	8.65	2.75198
hsa-miR-4521	11.36	4.1	5.79	3.88	13.51	23.79	8.79	5.19	9.88	2.12	20.01	8.89	26.36	13.81	16.66	85.1	26.67	27.09	27.2	2.05352
hsa-miR-4524a-5p	2.07	4.1	2.57	1	1.04	2.8	1.76	3.77	4.94	4.24	12.01	4.89	23.73	9.2	7.57	85.1	26.67	16.77	23.49	7.61776
hsa-miR-4531	47.51	36.92	23.81	10.98	19.75	54.57	36.03	14.62	24.71	14.84	70.03	27.1	69.86	52.16	57.55	223.38	86.69	81.27	60.58	1.95266
hsa-miR-4532	3.1	4.1	3.22	1	4.16	9.79	5.27	2.83	7.41	2.12	16.01	7.55	22.41	10.74	12.87	79.78	18.34	23.22	19.78	4.15385
hsa-miR-4536-3p	8.26	4.1	5.15	2.26	5.2	12.59	4.39	3.77	8.65	4.24	19.01	7.55	21.09	10.74	19.69	95.74	28.34	29.67	19.78	3.35045
hsa-miR-4536-5p	15.49	20.51	7.72	3.23	6.24	20.99	9.67	4.72	12.35	2.12	25.01	12.44	34.27	17.64	30.29	106.37	40.01	43.86	35.85	2.33071
hsa-miR-454-3p	17.56	16.41	7.08	8.72	4.16	7	17.57	13.2	17.3	8.48	26.01	13.77	27.68	25.31	23.48	127.65	26.67	58.05	34.62	3.17987
hsa-miR-455-3p	6.2	4.1	3.86	1	3.12	8.39	1	1	6.18	6.36	7	5.33	7.91	3.84	6.82	31.91	10	14.19	19.78	2.09951
hsa-miR-455-5p	5.16	4.1	2.57	1.94	2.08	12.59	7.03	3.3	3.71	2.12	8	9.33	15.82	11.51	13.63	74.46	15	16.77	14.84	3.173
hsa-miR-4647	6.2	4.1	5.79	2.91	6.24	8.39	4.39	3.3	6.18	2.12	18.01	11.11	17.14	10.74	21.2	101.05	23.34	32.25	18.55	3.69697
hsa-miR-4707-3p	7.23	8.2	5.79	2.58	9.35	13.99	8.79	2.83	7.41	2.12	21.01	9.33	22.41	11.51	10.6	69.14	31.67	20.64	19.78	2.32277
hsa-miR-4707-5p	11.36	4.1	5.79	2.58	5.2	8.39	6.15	1.41	9.88	2.12	14.01	7.11	15.82	6.9	15.15	58.51	20	12.9	8.65	2.20298
hsa-miR-4741	12.39	4.1	2.57	2.58	5.2	16.79	5.27	4.24	6.18	4.24	25.01	8.44	21.09	13.81	17.42	90.42	35.01	21.93	18.55	2.87322
hsa-miR-4755-5p	10.33	8.2	8.37	5.17	9.35	23.79	19.33	6.13	11.12	6.36	40.02	26.66	51.41	36.05	37.86	191.47	73.35	60.63	44.51	4.28132
hsa-miR-4787-3p	5.16	4.1	3.22	3.23	9.35	7	6.15	3.77	6.18	2.12	33.02	14.22	25.05	32.98	24.23	175.52	41.68	36.12	30.91	6.21839
hsa-miR-4787-5p	11.36	8.2	4.5	4.2	7.28	16.79	9.67	3.3	8.65	2.12	45.02	17.33	42.18	29.91	21.96	175.52	73.35	58.05	37.09	4.62288
hsa-miR-4792	3.1	4.1	3.86	1	3.12	5.6	4.39	3.3	7.41	4.24	19.01	5.78	27.68	9.97	14.39	74.46	25.01	12.9	14.84	4.96143
hsa-miR-483-3p	28.92	16.41	74.65	27.77	16.63	34.98	39.54	24.99	24.71	23.31	70.03	23.99	60.64	34.52	36.35	244.66	53.35	52.89	45.75	1.70097
hsa-miR-483-5p	6.2	4.1	2.57	1	9.35	4.2	4.39	2.83	2.47	2.12	12.01	2.67	10.55	4.6	8.33	26.59	15	11.61	7.42	1.86147
hsa-miR-484	76.42	32.81	66.93	24.22	23.9	41.97	50.09	33.01	45.71	46.63	56.03	39.98	87	87.44	51.49	148.92	63.35	101.91	63.05	1.51612
hsa-miR-485-3p	32.01	53.32	65.64	38.43	51.97	27.98	54.48	9.43	34.59	12.72	27.01	15.99	60.64	44.49	34.83	90.42	136.7	96.75	40.8	1.12896
hsa-miR-485-5p	6.2	4.1	7.08	2.58	3.12	7	5.27	2.83	6.18	8.48	18.01	3.11	15.82	9.97	11.36	106.37	28.34	24.51	14.84	3.91402
hsa-miR-486-3p	16.52	12.31	11.58	3.88	7.28	18.19	19.33	6.13	11.12	2.12	24.01	12	29	21.48	28.78	127.65	35.01	32.25	30.91	2.51272
hsa-miR-487a-3p	10.33	16.41	5.15	5.17	7.28	9.79	7.03	5.66	19.77	2.12	20.01	7.11	26.36	13.81	17.42	79.78	33.34	25.8	21.02	2.38085
hsa-miR-487b-3p	4.13	8.2	18.02	6.14	8.31	9.79	12.3	4.72	6.18	4.24	9	7.11	21.09	13.04	9.84	47.87	46.68	28.38	18.55	1.93611
hsa-miR-487b-5p	5.16	4.1	6.44	2.26	5.2	12.59	8.79	1.41	9.88	2.12	14.01	7.11	15.82	11.51	16.66	63.82	15	24.51	25.96	2.79634
hsa-miR-488-3p	11.36	4.1	5.79	2.58	5.2	8.39	9.67	5.19	6.18	4.24	39.02	12.44	52.73	30.68	37.86	164.88	88.35	63.21	43.27	6.87892
hsa-miR-489-3p	11.36	16.41	7.72	3.23	8.31	19.59	7.91	5.19	22.24	2.12	39.02	15.99	43.5	26.08	39.38	164.88	50.01	68.37	32.15	3.58063
hsa-miR-490-3p	9.29	4.1	6.44	4.2	10.39	9.79	7.91	1.41	14.83	2.12	33.02	16.44	40.86	23.01	24.99	127.65	58.35	34.83	34.62	4.38509
hsa-miR-490-5p	2.07	4.1	1.93	4.52	6.24	8.39	6.15	4.72	7.41	4.24	14.01	5.78	11.86	15.34	15.9	63.82	10	14.19	16.07	3.20943
hsa-miR-491-3p	12.39	8.2	5.79	5.17	6.24	12.59	8.79	2.83	3.71	6.36	23.01	9.77	31.64	20.71	30.29	148.92	51.68	38.7	40.8	3.82212
hsa-miR-491-5p	4.13	4.1	3.22	6.78	5.2	5.6	5.27	4.72	12.35	2.12	18.01	9.33	31.64	20.71	16.66	117.01	33.34	27.09	13.6	4.958
hsa-miR-492	7.23	4.1	5.79	3.55	1.04	8.39	7.91	4.24	4.94	2.12	15.01	9.77	15.82	14.57	18.93	132.97	25.01	33.54	18.55	4.65188
hsa-miR-493-3p	16.52	4.1	10.94	4.84	9.35	13.99	7.03	8.49	14.83	8.48	35.02	17.33	29	24.55	18.93	138.29	21.67	37.41	18.55	2.93255
hsa-miR-494-3p	2139.82	1419.18	1276.79	304.21	279.58	2753.48	1157.27	471.98	1725.9	722.72	618.3	621.54	937.25	908.95	640.66	5.32	1632.06	456.67	603.34	0.593053
hsa-miR-494-5p	7.23	4.1	5.15	2.26	6.24	11.19	7.91	1.41	2.47	4.24	9	5.78	35.59	17.64	18.17	42.55	28.34	30.96	11.13	2.74588
hsa-miR-495-3p	23.75	20.51	16.09	9.04	19.75	29.38	24.6	10.37	27.18	6.36	55.03	19.99	59.32	36.05	55.28	191.47	103.36	69.66	59.35	2.7961
hsa-miR-495-5p	9.29	20.51	7.72	1.61	8.31	16.79	14.06	5.66	19.77	4.24	27.01	12.44	29	21.48	22.72	122.33	33.34	38.7	21.02	2.67143
hsa-miR-496	21.69	4.1	8.37	6.46	9.35	30.78	15.82	3.77	18.53	12.72	31.02	13.33	31.64	27.61	16.66	202.11	41.68	28.38	29.67	2.70316
hsa-miR-497-5p	15.49	4.1	9.01	3.55	9.35	8.39	14.94	2.83	13.59	4.24	21.01	15.55	44.82	18.41	30.29	170.2	40.01	36.12	33.38	4.12036
hsa-miR-498	5.16	4.1	2.57	1.29	7.28	7	9.67	1	8.65	2.12	14.01	3.55	18.45	15.34	14.39	90.42	23.34	15.48	8.65	3.79118
hsa-miR-499a-3p	12.39	12.31	9.65	2.26	11.43	4.2	5.27	5.66	6.18	8.48	40.02	18.66	52.73	26.85	26.5	154.24	53.35	52.89	27.2	4.22338
hsa-miR-499a-5p	10.33	73.83	7.08	5.17	14.55	20.99	10.54	6.13	21	14.84	30.01	9.77	31.64	17.64	30.29	106.37	46.68	36.12	38.33	1.39689
hsa-miR-499b-3p	13.43	12.31	8.37	5.49	6.24	13.99	7.91	5.66	8.65	2.12	49.02	17.33	42.18	28.38	42.41	186.15	85.02	61.92	55.64	4.56979
hsa-miR-499b-5p	9.29	4.1	4.5	2.58	6.24	12.59	12.3	3.77	3.71	4.24	44.02	13.77	38.23	17.64	16.66	148.92	63.35	42.57	28.44	5.1394
hsa-miR-5001-3p	6.2	4.1	1	1.29	2.08	2.8	4.39	1.41	3.71	4.24	7	1.78	9.23	6.9	7.57	53.19	8.34	14.19	13.6	3.58108
hsa-miR-5001-5p	10.33	4.1	6.44	2.26	6.24	22.39	7.03	6.13	9.88	2.12	19.01	8	26.36	16.88	15.15	111.69	25.01	30.96	23.49	2.69032
hsa-miR-500a-5p+hsa-miR-501-5p	13.43	4.1	8.37	4.84	9.35	12.59	11.42	8.96	9.88	2.12	25.01	12	22.41	14.57	16.66	117.01	25.01	19.35	25.96	2.71912
hsa-miR-501-3p	7.23	4.1	3.22	4.52	3.12	8.39	8.79	4.24	7.41	2.12	13.01	6.66	19.77	15.34	13.63	106.37	28.34	33.54	16.07	4.1549
hsa-miR-5010-3p	8.26	4.1	3.86	3.23	6.24	13.99	8.79	4.24	12.35	2.12	18.01	8.89	25.05	13.81	12.87	63.82	30.01	24.51	22.25	2.86973
hsa-miR-5010-5p	3.1	4.1	2.57	1.94	2.08	4.2	2.64	1.89	2.47	2.12	18.01	4.89	22.41	10.74	15.15	122.33	13.34	19.35	11.13	6.32326
hsa-miR-502-3p	14.46	4.1	6.44	4.2	6.24	11.19	11.42	5.66	16.06	2.12	19.01	11.55	29	15.34	16.66	79.78	18.34	28.38	16.07	2.66639
hsa-miR-502-5p	86.75	4.1	19.31	1	1.04	54.57	1	1	1.24	50.87	105.05	20.88	69.86	148.04	66.64	5.32	1.67	60.63	119.93	1.80478
hsa-miR-503-3p	4.13	4.1	5.79	2.58	6.24	18.19	4.39	4.24	12.35	2.12	25.01	12	30.32	19.18	19.69	191.47	45.01	50.31	30.91	5.02822
hsa-miR-503-5p	21.69	12.31	13.51	3.55	10.39	18.19	11.42	6.13	22.24	2.12	46.02	19.1	50.09	36.82	31.05	260.61	90.02	72.24	43.27	4.00531
hsa-miR-504-3p	7.23	4.1	5.15	1.94	1.04	12.59	5.27	1.89	4.94	2.12	17.01	8.44	13.18	13.04	18.17	132.97	16.67	24.51	13.6	3.91422
hsa-miR-504-5p	6.2	4.1	7.72	3.88	8.31	15.39	11.42	4.24	7.41	2.12	26.01	12.88	38.23	19.94	23.48	138.29	25.01	34.83	23.49	3.71812
hsa-miR-505-3p	11.36	8.2	9.65	9.69	16.63	20.99	19.33	15.56	11.12	4.24	31.02	15.99	29	30.68	31.81	148.92	41.68	43.86	32.15	2.74655
hsa-miR-506-3p	6.2	12.31	7.72	6.46	4.16	15.39	16.7	5.66	13.59	2.12	31.02	14.66	34.27	24.55	30.29	154.24	45.01	36.12	30.91	3.87979
hsa-miR-506-5p	10.33	4.1	5.15	2.91	6.24	13.99	7.03	1.89	9.88	2.12	10	4.44	13.18	6.9	9.84	63.82	36.68	15.48	9.89	2.06515
hsa-miR-507	3.1	4.1	1.93	1.94	7.28	9.79	4.39	1.41	6.18	2.12	10	6.66	13.18	6.9	9.84	69.14	15	23.22	14.84	2.99951
hsa-miR-508-3p	6.2	8.2	9.01	2.26	5.2	22.39	3.51	5.19	13.59	2.12	15.01	5.78	17.14	17.64	19.69	47.87	21.67	23.22	22.25	1.86037
hsa-miR-508-5p	4.13	4.1	7.72	1	8.31	12.59	3.51	2.36	6.18	6.36	22.01	8.89	15.82	16.11	24.23	58.51	23.34	21.93	18.55	2.77777
hsa-miR-509-3-5p	5.16	4.1	9.01	3.55	7.28	11.19	6.15	7.07	6.18	4.24	38.02	14.66	71.18	28.38	31.81	202.11	43.34	54.18	50.69	6.39223
hsa-miR-509-3p	5.16	4.1	4.5	2.26	5.2	11.19	6.15	2.83	8.65	6.36	46.02	12.88	48.77	21.48	16.66	186.15	46.68	36.12	44.51	6.88192
hsa-miR-509-5p	12.39	8.2	9.65	5.81	6.24	16.79	6.15	4.24	12.35	2.12	31.02	7.11	26.36	20.71	21.96	170.2	31.67	43.86	16.07	3.07656
hsa-miR-510-3p	5.16	4.1	5.15	1.61	5.2	12.59	7.03	3.3	11.12	2.12	17.01	5.33	22.41	9.2	12.87	90.42	26.67	23.22	17.31	3.38557
hsa-miR-510-5p	3.1	4.1	1.93	1.29	2.08	9.79	2.64	1.89	3.71	2.12	15.01	5.33	13.18	9.97	9.84	47.87	13.34	16.77	13.6	3.21503
hsa-miR-511-5p	7.23	12.31	4.5	1.94	9.35	15.39	8.79	2.36	12.35	4.24	15.01	8.89	15.82	11.51	15.9	69.14	28.34	30.96	24.73	2.2571
hsa-miR-512-3p	6.2	4.1	2.57	3.88	7.28	11.19	10.54	2.83	16.06	6.36	17.01	8	25.05	16.88	15.9	90.42	31.67	37.41	22.25	3.93631
hsa-miR-512-5p	6.2	4.1	4.5	1.61	4.16	13.99	8.79	7.07	8.65	2.12	24.01	10.22	18.45	10.74	21.96	85.1	16.67	20.64	32.15	3.55996
hsa-miR-513a-3p	12.39	12.31	8.37	2.91	9.35	19.59	18.45	4.24	12.35	2.12	16.01	17.77	48.77	14.57	31.05	127.65	20	33.54	27.2	2.6569
hsa-miR-513a-5p	16.52	4.1	3.22	5.17	10.39	19.59	10.54	4.72	17.3	2.12	60.03	25.77	80.41	50.63	38.62	265.93	95.02	72.24	61.82	6.14302
hsa-miR-513b-5p	14.46	12.31	14.8	3.88	8.31	12.59	11.42	7.07	22.24	4.24	44.02	15.55	39.55	26.08	25.75	207.43	48.34	43.86	32.15	3.67074
hsa-miR-513c-3p	3.1	4.1	3.22	1.94	8.31	7	5.27	4.24	7.41	2.12	9	4	3.95	6.14	12.12	74.46	16.67	7.74	8.65	2.69834
hsa-miR-513c-5p	4.13	4.1	4.5	1.94	4.16	11.19	5.27	4.24	6.18	2.12	22.01	8.44	34.27	19.94	21.96	101.05	21.67	38.7	35.85	4.94593
hsa-miR-514a-3p	10.33	12.31	7.08	4.2	7.28	12.59	11.42	8.96	11.12	4.24	28.01	10.66	29	18.41	24.99	106.37	28.34	28.38	23.49	2.86061
hsa-miR-514a-5p	5.16	4.1	3.22	2.91	9.35	12.59	7.03	4.24	3.71	4.24	21.01	11.11	10.55	21.48	9.09	95.74	23.34	33.54	14.84	3.21358
hsa-miR-514b-3p	8.26	4.1	1.93	2.58	6.24	5.6	4.39	3.77	11.12	4.24	6	5.33	21.09	6.14	10.6	74.46	11.67	36.12	13.6	3.3523
hsa-miR-514b-5p	27.88	12.31	19.31	6.78	19.75	29.38	26.36	9.9	40.77	8.48	45.02	23.55	55.36	29.91	46.95	218.07	60.01	61.92	45.75	2.68761
hsa-miR-515-3p	16.52	8.2	8.37	3.55	6.24	20.99	8.79	9.43	11.12	2.12	63.03	28.43	63.27	39.12	37.11	281.89	86.69	78.69	63.05	5.58399
hsa-miR-515-5p	7.23	8.2	2.57	2.91	4.16	7	3.51	1.89	4.94	6.36	16.01	10.66	14.5	15.34	15.15	90.42	23.34	24.51	12.36	3.43945
hsa-miR-516a-3p+hsa-miR-516b-3p	8.26	4.1	5.79	3.55	7.28	8.39	8.79	3.3	9.88	2.12	44.02	17.77	52.73	22.24	31.05	154.24	46.68	61.92	51.93	6.25763
hsa-miR-516a-5p	5.16	4.1	4.5	2.58	3.12	2.8	4.39	5.19	2.47	2.12	11.01	9.33	21.09	13.81	14.39	74.46	18.34	19.35	13.6	4.34481
hsa-miR-516b-5p	5.16	4.1	3.86	1.61	7.28	13.99	8.79	4.72	4.94	2.12	20.01	9.77	21.09	11.51	15.15	74.46	28.34	20.64	24.73	3.15731
hsa-miR-517a-3p	10.33	4.1	5.15	4.2	11.43	22.39	12.3	3.3	21	4.24	33.02	13.33	26.36	31.45	32.56	154.24	43.34	45.15	35.85	3.65497
hsa-miR-517b-3p	2.07	12.31	1	3.23	7.28	8.39	7.03	1.89	2.47	2.12	13.01	5.78	15.82	8.44	13.63	53.19	13.34	23.22	13.6	2.3365
hsa-miR-517c-3p+hsa-miR-519a-3p	20.65	12.31	13.51	8.07	13.51	19.59	19.33	7.54	16.06	2.12	30.01	13.33	34.27	26.08	27.26	164.88	46.68	34.83	34.62	2.40675
hsa-miR-518b	19.62	4.1	6.44	3.55	3.12	11.19	10.54	3.3	13.59	4.24	31.02	16.88	42.18	23.78	33.32	148.92	36.68	33.54	28.44	4.09858
hsa-miR-518c-3p	5.16	4.1	4.5	5.17	5.2	12.59	4.39	2.83	3.71	2.12	22.01	12.88	21.09	18.41	24.99	101.05	31.67	27.09	27.2	3.7637
hsa-miR-518d-3p	7.23	4.1	4.5	2.26	6.24	4.2	5.27	1.89	1.24	2.12	11.01	6.66	15.82	16.11	12.87	63.82	28.34	15.48	14.84	3.16218
hsa-miR-518e-3p	5.16	4.1	1.29	1.94	2.08	4.2	6.15	1.41	7.41	2.12	9	5.78	17.14	6.9	10.6	37.23	18.34	12.9	8.65	3.53174
hsa-miR-518f-3p	21.69	8.2	9.65	4.52	9.35	29.38	12.3	9.43	17.3	8.48	55.03	18.22	63.27	27.61	33.32	223.38	78.35	67.08	45.75	3.6767
hsa-miR-5196-3p+hsa-miR-6732-3p	27.88	16.41	32.18	18.08	22.87	25.18	58.87	24.52	49.42	31.79	42.02	20.88	48.77	26.85	34.83	143.6	51.68	59.34	58.11	2.10599
hsa-miR-5196-5p	6.2	4.1	3.22	4.2	7.28	19.59	13.18	6.13	8.65	2.12	30.01	17.33	56.68	28.38	28.78	138.29	70.02	37.41	40.8	4.94537
hsa-miR-519b-3p	12.39	4.1	1.93	5.81	12.47	11.19	13.18	6.13	11.12	8.48	25.01	10.22	19.77	19.18	18.93	69.14	33.34	28.38	16.07	2.68837
hsa-miR-519b-5p+hsa-miR-519c-5p+hsa-miR-523-5p+hsa-miR-518e-5p+hsa-miR-522-5p+hsa-miR-519a-5p	12.39	12.31	9.65	3.88	8.31	19.59	7.03	7.54	9.88	4.24	22.01	12	39.55	16.88	21.96	106.37	35.01	34.83	29.67	2.42159
hsa-miR-519c-3p	11.36	4.1	5.79	2.26	8.31	20.99	10.54	7.54	11.12	4.24	24.01	15.55	36.91	20.71	29.53	159.56	50.01	29.67	29.67	3.74981
hsa-miR-519d-3p	8.26	8.2	9.65	4.84	7.28	12.59	5.27	4.24	11.12	4.24	45.02	20.44	50.09	39.12	34.83	196.79	40.01	63.21	38.33	5.01962
hsa-miR-519e-3p	5.16	4.1	3.86	3.88	9.35	9.79	2.64	1.89	7.41	2.12	19.01	8.89	31.64	6.9	9.84	90.42	21.67	18.06	9.89	2.94215
hsa-miR-520a-3p	8.26	4.1	2.57	1.29	5.2	12.59	4.39	5.19	4.94	2.12	10	7.11	14.5	13.81	21.96	79.78	36.68	23.22	19.78	3.30419
hsa-miR-520a-5p	35.11	8.2	10.94	5.81	15.59	25.18	24.6	10.37	28.41	10.6	74.04	30.66	81.73	60.6	52.25	276.57	75.02	82.56	77.89	4.05237
hsa-miR-520b	1.03	4.1	2.57	1.61	5.2	2.8	3.51	1	2.47	2.12	14.01	5.33	13.18	8.44	8.33	42.55	28.34	20.64	9.89	4.26103
hsa-miR-520c-3p	11.36	8.2	11.58	2.91	15.59	19.59	13.18	8.49	24.71	2.12	81.04	26.21	73.82	47.56	46.19	319.12	116.69	86.43	51.93	5.98333
hsa-miR-520d-3p	11.36	20.51	7.72	2.91	16.63	11.19	11.42	5.66	17.3	4.24	28.01	10.66	30.32	32.22	31.05	170.2	75.02	58.05	32.15	3.32305
hsa-miR-520d-5p+hsa-miR-527+hsa-miR-518a-5p	72.29	77.93	36.04	28.74	24.94	82.55	65.9	39.14	66.71	40.27	120.06	55.09	112.05	97.42	98.45	340.39	128.36	132.87	117.45	2.02391
hsa-miR-520e	4.13	4.1	2.57	3.23	7.28	11.19	3.51	1.41	6.18	2.12	15.01	8.44	22.41	15.34	12.87	79.78	21.67	14.19	11.13	3.03991
hsa-miR-520f-3p	97.08	53.32	65.64	20.99	48.85	134.32	64.15	31.12	80.3	40.27	89.04	39.54	101.5	85.91	80.27	287.21	70.02	95.46	95.2	1.27411
hsa-miR-520g-3p	5.16	4.1	5.79	3.88	5.2	7	10.54	7.07	3.71	2.12	34.02	15.99	58	28.38	33.32	218.07	55.01	65.79	37.09	8.43772
hsa-miR-520h	33.05	16.41	28.96	10.01	15.59	46.17	28.12	12.73	33.36	6.36	46.02	23.99	56.68	34.52	40.89	255.3	53.35	61.92	65.53	2.2088
hsa-miR-521	1.03	4.1	1	1	5.2	1.4	6.15	1.41	3.71	2.12	12.01	7.11	13.18	9.97	12.87	58.51	18.34	16.77	21.02	6.15732
hsa-miR-522-3p	13.43	4.1	5.15	4.2	8.31	15.39	10.54	3.77	16.06	8.48	23.01	7.55	34.27	19.18	18.93	138.29	16.67	27.09	21.02	3.14682
hsa-miR-523-3p	1.03	4.1	2.57	1	2.08	1.4	6.15	2.36	7.41	2.12	10	4	9.23	5.37	6.06	79.78	8.34	21.93	19.78	6.91664
hsa-miR-524-3p	7.23	4.1	6.44	2.26	5.2	13.99	6.15	3.77	7.41	2.12	25.01	8.89	19.77	13.81	17.42	101.05	25.01	23.22	21.02	3.23206
hsa-miR-525-3p	1.03	4.1	1	1	1.04	1.4	7.03	1	2.47	2.12	7	1.33	5.27	5.37	9.09	53.19	10	2.58	7.42	5.49168
hsa-miR-525-5p	10.33	16.41	7.08	4.2	11.43	20.99	12.3	6.13	16.06	2.12	22.01	9.77	25.05	19.94	28.02	127.65	20	33.54	29.67	2.30809
hsa-miR-526a+hsa-miR-518c-5p+hsa-miR-518d-5p	17.56	24.61	13.51	7.75	14.55	27.98	18.45	10.84	18.53	16.96	34.02	23.1	52.73	27.61	30.29	180.83	53.35	36.12	37.09	2.35177
hsa-miR-526b-5p	3.1	4.1	5.79	2.26	10.39	12.59	8.79	1.41	9.88	2.12	25.01	8	25.05	14.57	17.42	79.78	28.34	19.35	19.78	3.13286
hsa-miR-532-3p	21.69	16.41	28.32	6.78	15.59	26.58	16.7	16.5	28.41	12.72	47.02	28.88	51.41	36.82	35.59	159.56	45.01	67.08	44.51	2.36114
hsa-miR-532-5p	11.36	8.2	12.87	4.2	17.67	11.19	17.57	11.79	13.59	19.07	30.01	12.44	40.86	30.68	25.75	101.05	33.34	43.86	22.25	2.83491
hsa-miR-539-3p	4.13	4.1	2.57	1.94	5.2	7	9.67	5.19	7.41	2.12	18.01	7.11	15.82	9.2	9.84	74.46	23.34	19.35	16.07	4.02671
hsa-miR-539-5p	5.16	4.1	5.15	2.91	7.28	9.79	2.64	6.13	9.88	2.12	27.01	8.44	18.45	11.51	19.69	85.1	16.67	19.35	16.07	3.26204
hsa-miR-541-3p	11.36	4.1	5.79	1.94	6.24	11.19	4.39	4.24	8.65	2.12	27.01	11.55	43.5	19.94	23.48	175.52	60.01	50.31	25.96	5.18896
hsa-miR-542-3p	5.16	16.41	4.5	1.29	3.12	12.59	7.03	2.83	9.88	2.12	16.01	8	18.45	16.11	21.96	74.46	23.34	30.96	21.02	2.70226
hsa-miR-542-5p	19.62	4.1	12.23	8.07	11.43	15.39	10.54	10.37	19.77	16.96	73.04	33.76	79.09	56.76	52.25	313.8	116.69	89.01	79.13	6.19709
hsa-miR-543	15.49	12.31	16.73	17.76	11.43	22.39	20.21	6.6	23.47	2.12	21.01	12.44	34.27	23.01	18.93	106.37	33.34	51.6	29.67	1.83943
hsa-miR-544a	7.23	12.31	11.58	2.91	7.28	5.6	9.67	4.72	16.06	4.24	10	5.78	35.59	11.51	16.66	58.51	41.68	24.51	21.02	2.5576
hsa-miR-545-3p	11.36	4.1	3.86	1	2.08	12.59	4.39	2.36	4.94	2.12	13.01	4.89	15.82	6.14	11.36	69.14	23.34	21.93	19.78	2.62783
hsa-miR-548a-3p	4.13	4.1	4.5	2.58	7.28	8.39	6.15	3.3	12.35	4.24	10	8.89	19.77	9.97	18.17	58.51	18.34	15.48	7.42	2.8692
hsa-miR-548a-5p	25.82	4.1	19.95	6.46	16.63	25.18	15.82	8.02	23.47	12.72	39.02	17.33	55.36	37.59	35.59	143.6	55.01	47.73	40.8	2.5022
hsa-miR-548aa+hsa-miR-548t-3p	1.03	4.1	1	1	1.04	1.4	1	1	1.24	2.12	1	1	1.32	1	1	5.32	1.67	1.29	1.24	0.974198
hsa-miR-548ad-3p	10.33	4.1	1	1	5.2	16.79	6.15	3.3	11.12	2.12	11.01	6.66	19.77	11.51	8.33	95.74	21.67	25.8	23.49	2.96324
hsa-miR-548ah-5p	27.88	8.2	21.88	6.46	18.71	30.78	21.97	10.37	21	6.36	62.03	25.32	56.68	49.09	44.68	260.61	88.35	83.85	60.58	3.20451
hsa-miR-548ai+hsa-miR-570-5p	8.26	4.1	5.79	3.88	12.47	16.79	10.54	8.02	11.12	2.12	40.02	16.88	50.09	29.91	31.05	164.88	45.01	43.86	43.27	4.47024
hsa-miR-548ak	7.23	4.1	5.15	2.26	6.24	15.39	8.79	3.77	8.65	4.24	18.01	10.66	29	15.34	23.48	95.74	16.67	21.93	19.78	3.15611
hsa-miR-548al	10.33	4.1	8.37	4.52	11.43	13.99	4.39	5.66	7.41	4.24	49.02	22.21	69.86	30.68	46.19	260.61	68.35	65.79	59.35	6.07123
hsa-miR-548ar-3p	8.26	8.2	7.72	2.58	7.28	13.99	10.54	1.41	13.59	2.12	21.01	9.77	26.36	19.94	23.48	148.92	40.01	42.57	28.44	3.72998
hsa-miR-548ar-5p	1.03	4.1	1	1	1.04	1.4	1	1	1.24	8.48	1	1	1.32	1	1	5.32	1.67	1.29	1.24	1.28093
hsa-miR-548b-3p	3.1	4.1	3.86	1.29	4.16	4.2	5.27	1.89	3.71	2.12	20.01	6.22	34.27	13.81	14.39	111.69	48.34	45.15	23.49	7.36233
hsa-miR-548c-5p+hsa-miR-548o-5p+hsa-miR-548am-5p	11.36	8.2	5.79	3.23	3.12	15.39	7.03	3.3	4.94	2.12	17.01	11.55	27.68	20.71	12.12	111.69	31.67	36.12	17.31	2.97221
hsa-miR-548d-3p	29.95	16.41	23.81	5.49	6.24	37.78	16.7	8.02	13.59	8.48	14.01	11.55	25.05	16.88	24.23	85.1	28.34	33.54	25.96	1.20109
hsa-miR-548d-5p	9.29	8.2	5.79	8.4	6.24	18.19	11.42	8.96	8.65	14.84	25.01	9.77	29	20.71	25.75	95.74	36.68	30.96	17.31	2.75393
hsa-miR-548e-3p	9.29	4.1	3.86	1.61	3.12	16.79	12.3	3.3	11.12	2.12	23.01	7.55	21.09	17.64	12.87	101.05	18.34	29.67	14.84	3.27255
hsa-miR-548e-5p	17.56	16.41	7.08	2.91	9.35	25.18	7.91	6.13	9.88	2.12	18.01	10.22	25.05	17.64	17.42	90.42	30.01	21.93	33.38	1.70597
hsa-miR-548g-3p	17.56	20.51	12.23	3.23	10.39	25.18	14.06	7.07	13.59	10.6	52.03	14.66	51.41	35.28	40.89	148.92	66.68	36.12	40.8	2.75633
hsa-miR-548h-5p	5.16	4.1	3.22	1.94	8.31	5.6	7.91	2.83	6.18	2.12	12.01	4.89	14.5	6.14	9.09	58.51	10	19.35	9.89	2.66236
hsa-miR-548i	11.36	8.2	10.94	2.26	9.35	22.39	11.42	4.24	24.71	8.48	46.02	12.44	38.23	25.31	27.26	202.11	45.01	52.89	46.98	3.90054
hsa-miR-548j-3p	13.43	4.1	10.94	5.49	3.12	25.18	9.67	7.54	22.24	2.12	14.01	10.22	32.96	15.34	24.23	95.74	30.01	45.15	22.25	2.45729
hsa-miR-548j-5p	11.36	4.1	9.65	2.58	3.12	16.79	8.79	4.24	17.3	4.24	18.01	9.77	21.09	11.51	18.17	95.74	21.67	20.64	21.02	2.6392
hsa-miR-548k	8.26	4.1	3.86	1.94	5.2	11.19	7.03	3.3	17.3	2.12	15.01	6.66	15.82	13.81	21.96	74.46	18.34	30.96	18.55	3.27712
hsa-miR-548l	7.23	4.1	4.5	3.55	7.28	7	4.39	2.83	3.71	2.12	10	4.89	14.5	10.74	8.33	53.19	23.34	10.32	8.65	2.15289
hsa-miR-548m	10.33	4.1	5.79	2.58	7.28	8.39	11.42	1.89	1.24	2.12	18.01	8.44	13.18	16.88	6.82	111.69	10	23.22	12.36	2.84661
hsa-miR-548n	17.56	16.41	11.58	11.63	8.31	27.98	21.09	8.96	23.47	4.24	36.02	16.44	48.77	29.91	24.23	117.01	35.01	50.31	39.56	2.24681
hsa-miR-548o-3p+hsa-miR-548ah-3p+hsa-miR-548av-3p	1.03	8.2	1.93	1	1.04	2.8	1.76	2.83	7.41	2.12	8	3.11	11.86	11.51	6.82	37.23	8.34	14.19	9.89	3.60779
hsa-miR-548q	22.72	12.31	14.8	1	6.24	29.38	16.7	9.43	24.71	12.72	42.02	8	36.91	25.31	20.45	69.14	13.34	33.54	22.25	1.78593
hsa-miR-548v	16.52	8.2	7.72	5.49	11.43	16.79	14.06	5.19	16.06	2.12	33.02	13.77	42.18	26.08	24.23	95.74	46.68	37.41	29.67	2.69465
hsa-miR-548y	12.39	12.31	9.01	3.23	18.71	19.59	22.85	7.07	11.12	4.24	20.01	15.55	35.59	23.01	31.05	79.78	26.67	37.41	16.07	2.02687
hsa-miR-548z+hsa-miR-548h-3p	7.23	4.1	8.37	2.58	3.12	12.59	4.39	8.49	6.18	2.12	39.02	12	19.77	25.31	34.08	202.11	38.34	41.28	39.56	5.7422
hsa-miR-549a	49.57	24.61	28.96	7.43	10.39	68.56	42.18	15.56	45.71	19.07	67.03	21.33	110.73	49.09	51.49	244.66	71.68	92.88	84.07	2.22947
hsa-miR-550a-5p	2.07	4.1	1.93	1.61	2.08	7	3.51	1	2.47	2.12	11.01	7.11	9.23	12.27	15.15	63.82	10	25.8	7.42	4.19806
hsa-miR-551a	5.16	4.1	8.37	2.58	4.16	11.19	4.39	5.19	14.83	6.36	39.02	9.33	35.59	16.11	31.05	180.83	43.34	39.99	25.96	5.86644
hsa-miR-551b-3p	12.39	4.1	9.65	3.55	6.24	26.58	9.67	8.96	21	2.12	20.01	11.55	29	21.48	21.2	117.01	35.01	21.93	25.96	2.54655
hsa-miR-552-3p	8.26	4.1	8.37	2.26	12.47	8.39	8.79	5.66	19.77	2.12	21.01	5.78	32.96	13.81	15.15	74.46	31.67	23.22	21.02	2.8989
hsa-miR-553	4.13	20.51	3.86	2.26	3.12	4.2	4.39	2.83	8.65	2.12	21.01	8.89	19.77	16.88	19.69	69.14	18.34	20.64	24.73	2.87346
hsa-miR-554	3.1	4.1	1.29	1.61	4.16	1.4	5.27	1	4.94	2.12	8	4	9.23	8.44	6.82	79.78	6.67	14.19	9.89	4.72591
hsa-miR-555	12.39	4.1	8.37	4.52	9.35	9.79	10.54	8.49	16.06	2.12	43.02	16.44	30.32	23.78	26.5	154.24	50.01	51.6	35.85	4.461
hsa-miR-556-3p	6.2	4.1	4.5	3.23	7.28	16.79	6.15	4.72	13.59	2.12	19.01	4.89	23.73	13.81	20.45	37.23	23.34	19.35	22.25	2.30923
hsa-miR-556-5p	36.15	8.2	15.45	6.46	14.55	55.97	20.21	11.32	32.12	12.72	51.02	15.11	42.18	32.98	28.78	122.33	43.34	47.73	42.04	1.6935
hsa-miR-561-3p	6.2	4.1	5.15	2.58	3.12	9.79	4.39	1.89	3.71	2.12	17.01	8	13.18	8.44	5.3	117.01	11.67	16.77	8.65	3.25404
hsa-miR-561-5p	8.26	8.2	5.79	3.55	16.63	11.19	7.03	7.07	12.35	4.24	37.02	17.77	56.68	32.98	31.05	239.34	71.68	37.41	43.27	5.14639
hsa-miR-562	7.23	12.31	3.86	1.61	6.24	2.8	4.39	1	7.41	2.12	10	6.22	7.91	10.74	13.63	26.59	16.67	14.19	13.6	1.8227
hsa-miR-563	8.26	8.2	8.37	4.52	11.43	11.19	11.42	7.07	17.3	2.12	24.01	8	26.36	13.04	17.42	85.1	38.34	28.38	23.49	2.68246
hsa-miR-564	12.39	4.1	12.87	5.17	11.43	18.19	17.57	6.13	14.83	2.12	45.02	25.77	69.86	43.72	41.65	313.8	86.69	96.75	72.95	6.02094
hsa-miR-566	10.33	16.41	6.44	3.23	4.16	16.79	7.03	4.24	6.18	2.12	19.01	7.11	21.09	20.71	13.63	69.14	30.01	23.22	19.78	1.95743
hsa-miR-567	10.33	4.1	4.5	2.26	9.35	13.99	4.39	4.72	8.65	4.24	22.01	11.11	26.36	11.51	21.96	42.55	21.67	27.09	29.67	2.44534
hsa-miR-568	7.23	4.1	5.15	2.91	7.28	13.99	2.64	4.72	13.59	12.72	21.01	8.44	18.45	13.04	18.17	111.69	23.34	23.22	14.84	3.24496
hsa-miR-570-3p	1.03	4.1	1	1	1.04	1.4	1	1	1.24	2.12	1	1	1.32	1	1	5.32	1.67	1.29	1.24	0.974198
hsa-miR-571	8.26	8.2	4.5	2.58	6.24	7	7.91	4.24	13.59	2.12	40.02	22.21	50.09	28.38	36.35	148.92	65.02	43.86	34.62	6.24081
hsa-miR-572	6.2	4.1	7.72	1.94	9.35	12.59	12.3	2.83	9.88	2.12	23.01	8	15.82	15.34	17.42	58.51	23.34	21.93	23.49	2.57746
hsa-miR-573	13.43	4.1	3.22	1.94	7.28	8.39	4.39	6.13	13.59	2.12	16.01	5.78	18.45	14.57	7.57	95.74	21.67	19.35	13.6	2.87523
hsa-miR-574-3p	23.75	20.51	39.26	16.15	40.53	29.38	51.84	20.75	39.53	23.31	45.02	32.88	43.5	56.76	42.41	95.74	70.02	87.72	38.33	1.76312
hsa-miR-574-5p	23.75	20.51	24.45	6.46	37.42	33.58	50.09	14.62	46.95	6.36	50.02	24.44	65.91	41.42	44.68	186.15	71.68	64.5	65.53	2.31243
hsa-miR-575	12.39	12.31	9.01	6.14	13.51	25.18	14.94	9.43	23.47	4.24	50.02	27.99	58	36.82	49.22	297.85	111.69	63.21	51.93	4.69419
hsa-miR-576-3p	6.2	4.1	3.22	1.94	8.31	15.39	2.64	3.77	8.65	2.12	10	3.11	10.55	13.04	18.93	106.37	20	23.22	11.13	2.75238
hsa-miR-576-5p	14.46	4.1	4.5	5.49	3.12	15.39	10.54	8.02	8.65	2.12	27.01	12.44	31.64	21.48	24.23	101.05	31.67	21.93	22.25	3.1681
hsa-miR-577	11.36	4.1	8.37	6.46	9.35	20.99	11.42	6.13	17.3	4.24	41.02	18.22	68.55	28.38	44.68	276.57	48.34	69.66	58.11	5.27249
hsa-miR-578	2.07	4.1	5.15	2.26	3.12	4.2	7.03	1.89	11.12	6.36	15.01	8	15.82	14.57	14.39	122.33	25.01	27.09	18.55	6.34163
hsa-miR-579-3p	2202.82	1452	830.82	1	1.04	2344.94	689.8	25.46	501.59	998.24	846.41	558.01	1162.66	1501.88	711.84	5.32	1.67	639.85	1413.16	0.611719
hsa-miR-579-5p	11.36	12.31	6.44	3.23	10.39	13.99	8.79	6.13	9.88	2.12	34.02	12	35.59	28.38	29.53	239.34	56.68	46.44	24.73	4.26699
hsa-miR-580-3p	4.13	4.1	3.86	1.61	3.12	4.2	6.15	4.72	7.41	4.24	18.01	6.22	19.77	9.97	11.36	42.55	20	14.19	13.6	3.91254
hsa-miR-582-3p	7.23	4.1	3.86	1	7.28	12.59	8.79	2.83	9.88	2.12	10	8	18.45	15.34	15.9	85.1	18.34	16.77	19.78	2.96045
hsa-miR-582-5p	11.36	4.1	12.23	5.17	12.47	29.38	16.7	7.07	16.06	10.6	35.02	15.99	38.23	23.78	24.23	117.01	43.34	42.57	29.67	2.59632
hsa-miR-584-3p	20.65	8.2	9.65	3.55	10.39	23.79	11.42	8.02	21	4.24	23.01	10.22	36.91	17.64	21.2	186.15	45.01	50.31	27.2	2.7992
hsa-miR-584-5p	15.49	4.1	9.65	4.52	9.35	23.79	7.03	9.43	12.35	2.12	49.02	21.77	56.68	39.12	40.89	196.79	71.68	55.47	34.62	4.11845
hsa-miR-585-3p	17.56	32.81	9.65	5.81	11.43	23.79	18.45	4.24	16.06	8.48	27.01	14.22	40.86	32.22	24.99	143.6	36.68	34.83	24.73	1.94741
hsa-miR-587	21.69	12.31	14.8	5.17	13.51	40.57	23.73	9.9	23.47	6.36	72.03	24.44	72.5	46.02	62.1	297.85	70.02	92.88	91.49	3.81358
hsa-miR-589-5p	9.29	4.1	3.86	2.26	9.35	8.39	7.91	4.24	9.88	2.12	35.02	15.55	29	28.38	30.29	170.2	40.01	68.37	48.22	6.06121
hsa-miR-590-3p	5.16	4.1	5.79	1.29	7.28	12.59	4.39	2.36	9.88	2.12	11.01	6.66	19.77	8.44	7.57	58.51	20	7.74	16.07	2.22446
hsa-miR-590-5p	26.85	8.2	10.3	5.49	11.43	25.18	16.7	9.9	23.47	10.6	52.03	16.88	54.05	43.72	46.19	180.83	78.35	78.69	48.22	3.48136
hsa-miR-591	11.36	4.1	6.44	3.88	15.59	9.79	9.67	1	18.53	2.12	57.03	16.44	52.73	39.12	32.56	170.2	60.01	50.31	46.98	5.02225
hsa-miR-592	9.29	4.1	4.5	3.55	8.31	13.99	9.67	3.3	8.65	4.24	49.02	14.22	48.77	30.68	37.86	164.88	65.02	36.12	37.09	5.37638
hsa-miR-593-3p	22.72	8.2	23.81	5.49	14.55	12.59	20.21	14.15	38.3	21.19	54.03	25.77	56.68	52.16	43.16	175.52	75.02	61.92	46.98	3.61945
hsa-miR-595	9.29	4.1	5.79	1.94	3.12	7	8.79	6.6	12.35	2.12	32.02	13.77	30.32	20.71	28.02	122.33	40.01	47.73	24.73	5.75446
hsa-miR-596	12.39	12.31	6.44	4.52	11.43	11.19	8.79	6.13	8.65	4.24	14.01	8.89	23.73	16.11	19.69	127.65	21.67	25.8	25.96	2.46545
hsa-miR-597-5p	15.49	8.2	12.23	6.14	18.71	36.38	13.18	10.84	16.06	2.12	29.01	12	39.55	24.55	31.05	143.6	38.34	52.89	25.96	2.08631
hsa-miR-598-3p	7.23	4.1	7.08	2.91	8.31	19.59	13.18	4.24	8.65	2.12	54.03	21.77	58	52.93	67.4	260.61	88.35	85.14	51.93	7.20486
hsa-miR-599	6.2	4.1	3.86	2.58	7.28	8.39	5.27	2.83	6.18	2.12	13.01	6.66	13.18	16.88	9.84	79.78	21.67	27.09	12.36	3.08836
hsa-miR-600	20.65	12.31	9.01	3.23	4.16	19.59	17.57	5.19	11.12	2.12	19.01	8.89	29	23.78	22.72	63.82	38.34	30.96	14.84	1.92353
hsa-miR-601	6.2	8.2	7.08	1.94	6.24	7	11.42	4.72	16.06	8.48	11.01	5.78	17.14	18.41	13.63	106.37	23.34	29.67	17.31	3.56717
hsa-miR-603	1.03	4.1	1	1	1.04	1.4	1	1	1.24	2.12	1	1	1.32	1	1	5.32	1.67	1.29	1.24	0.974198
hsa-miR-604	6.2	8.2	3.86	1.29	4.16	7	2.64	3.77	14.83	2.12	23.01	15.11	34.27	9.97	19.69	111.69	28.34	39.99	40.8	5.20347
hsa-miR-605-5p	14.46	4.1	5.79	2.26	3.12	15.39	8.79	7.07	12.35	2.12	26.01	10.66	15.82	18.41	24.23	154.24	46.68	38.7	34.62	4.08858
hsa-miR-606	12.39	4.1	5.79	2.26	4.16	11.19	6.15	4.24	8.65	2.12	23.01	6.66	19.77	11.51	13.63	79.78	25.01	21.93	18.55	2.78855
hsa-miR-607	20.65	8.2	7.72	5.17	7.28	16.79	11.42	5.66	19.77	2.12	34.02	10.66	22.41	21.48	18.17	117.01	45.01	34.83	23.49	2.56718
hsa-miR-608	25.82	12.31	12.23	9.69	14.55	32.18	12.3	10.37	21	10.6	52.03	22.66	71.18	36.05	38.62	249.98	70.02	58.05	40.8	2.99823
hsa-miR-610	23.75	12.31	15.45	4.84	16.63	20.99	16.7	8.02	28.41	2.12	27.01	15.99	34.27	29.15	28.78	143.6	48.34	50.31	28.44	2.26491
hsa-miR-612	52.67	45.12	35.39	16.47	39.49	102.14	51.84	23.58	75.36	12.72	69.03	27.99	76.46	36.82	50.74	249.98	81.69	59.34	76.65	1.41371
hsa-miR-613	25.82	4.1	8.37	3.88	12.47	25.18	9.67	6.13	6.18	4.24	27.01	13.77	30.32	25.31	31.81	138.29	35.01	32.25	28.44	2.246
hsa-miR-614	10.33	8.2	3.86	2.58	3.12	4.2	4.39	6.6	8.65	2.12	19.01	9.77	21.09	13.04	15.9	53.19	11.67	20.64	19.78	2.94233
hsa-miR-615-3p	12.39	4.1	5.15	2.91	8.31	11.19	8.79	4.72	16.06	6.36	14.01	8	42.18	16.11	18.17	111.69	18.34	20.64	28.44	3.28483
hsa-miR-615-5p	3.1	8.2	1.29	2.26	7.28	7	6.15	1.89	6.18	2.12	13.01	9.77	10.55	9.2	12.12	53.19	13.34	21.93	17.31	2.8006
hsa-miR-616-3p	12.39	4.1	4.5	3.88	11.43	11.19	7.91	4.72	9.88	2.12	39.02	15.11	39.55	24.55	24.23	191.47	46.68	51.6	24.73	4.68021
hsa-miR-617	7.23	4.1	5.15	2.58	7.28	11.19	4.39	5.66	9.88	2.12	26.01	9.33	31.64	19.94	18.17	106.37	28.34	32.25	18.55	3.84492
hsa-miR-619-3p	8.26	4.1	3.22	2.26	6.24	5.6	9.67	2.83	2.47	4.24	20.01	5.78	26.36	13.04	14.39	74.46	26.67	28.38	21.02	3.87705
hsa-miR-620	5.16	4.1	6.44	5.17	8.31	9.79	4.39	3.77	23.47	2.12	41.02	15.55	35.59	23.01	30.29	239.34	90.02	59.34	38.33	7.17996
hsa-miR-624-3p	5.16	4.1	4.5	1.94	5.2	8.39	4.39	3.3	7.41	2.12	19.01	8.89	26.36	11.51	15.15	148.92	33.34	32.25	17.31	5.19936
hsa-miR-625-5p	24.79	16.41	14.8	4.2	21.83	23.79	14.06	10.84	30.89	2.12	31.02	17.33	23.73	30.68	24.23	170.2	65.02	59.34	33.38	2.23677
hsa-miR-626	13.43	4.1	5.15	4.2	10.39	12.59	10.54	4.72	6.18	4.24	39.02	15.55	34.27	29.91	30.29	170.2	48.34	32.25	53.16	4.4309
hsa-miR-627-3p	13.43	8.2	9.65	4.52	12.47	30.78	13.18	6.13	16.06	6.36	21.01	12.88	42.18	14.57	11.36	159.56	33.34	52.89	13.6	2.35364
hsa-miR-627-5p	1.03	4.1	1	1	1.04	1.4	1	1	1.24	2.12	1	1	1.32	1	1	5.32	1.67	1.29	1.24	0.974198
hsa-miR-628-3p	8.26	4.1	4.5	2.91	5.2	5.6	10.54	3.3	11.12	4.24	35.02	15.55	34.27	18.41	14.39	101.05	41.68	38.7	22.25	5.29207
hsa-miR-628-5p	4.13	4.1	5.15	1.61	5.2	7	5.27	3.77	3.71	4.24	9	8	22.41	16.11	17.42	95.74	18.34	16.77	21.02	4.10445
hsa-miR-629-5p	9.29	4.1	9.65	4.84	11.43	11.19	7.03	5.66	14.83	2.12	28.01	16.44	31.64	26.08	27.26	223.38	51.68	37.41	29.67	4.58075
hsa-miR-630	5.16	12.31	6.44	2.91	6.24	11.19	7.03	3.3	8.65	6.36	20.01	7.11	25.05	12.27	15.15	106.37	16.67	32.25	8.65	2.80438
hsa-miR-631	10.33	4.1	11.58	2.58	9.35	11.19	7.03	4.72	11.12	2.12	28.01	12.88	26.36	13.81	28.02	85.1	26.67	34.83	17.31	2.79929
hsa-miR-637	4.13	4.1	1.93	1	5.2	4.2	3.51	1.41	11.12	2.12	5	6.22	15.82	6.14	8.33	53.19	15	20.64	7.42	3.50015
hsa-miR-638	7.23	8.2	5.79	1.61	2.08	8.39	10.54	2.36	8.65	4.24	13.01	5.78	13.18	6.9	12.87	63.82	36.68	19.35	9.89	2.87277
hsa-miR-639	7.23	4.1	3.86	5.49	6.24	12.59	6.15	3.3	16.06	4.24	20.01	3.55	27.68	16.11	14.39	106.37	38.34	29.67	16.07	3.52713
hsa-miR-640	18.59	16.41	12.87	3.55	12.47	18.19	8.79	9.43	21	10.6	55.03	21.77	61.96	41.42	45.44	196.79	68.35	56.76	59.35	3.69259
hsa-miR-641	7.23	12.31	5.79	2.26	2.08	8.39	4.39	4.24	8.65	2.12	10	6.22	23.73	12.27	14.39	69.14	10	23.22	12.36	2.43417
hsa-miR-642a-3p	8.26	4.1	5.79	2.58	6.24	16.79	12.3	4.72	12.35	2.12	17.01	7.55	42.18	15.34	20.45	117.01	28.34	25.8	18.55	3.41429
hsa-miR-642a-5p	16.52	24.61	14.8	10.01	21.83	32.18	15.82	10.84	12.35	10.6	32.02	14.22	43.5	21.48	30.29	90.42	36.68	28.38	27.2	1.43829
hsa-miR-643	8.26	4.1	1.29	4.52	6.24	9.79	6.15	4.72	12.35	4.24	15.01	6.22	17.14	13.04	11.36	74.46	23.34	16.77	7.42	2.86397
hsa-miR-644a	26.85	12.31	19.95	5.17	12.47	34.98	25.48	6.6	23.47	12.72	57.03	23.1	65.91	38.35	55.28	170.2	71.68	56.76	66.76	2.78146
hsa-miR-648	6.2	4.1	3.86	2.91	5.2	8.39	4.39	3.77	9.88	2.12	14.01	6.66	15.82	13.04	13.63	117.01	16.67	18.06	9.89	3.68734
hsa-miR-649	7.23	4.1	3.86	1	7.28	7	4.39	2.36	4.94	2.12	4	8.44	17.14	9.2	13.63	79.78	15	15.48	13.6	2.8792
hsa-miR-650	3.1	4.1	2.57	1.61	8.31	5.6	7.91	2.83	13.59	2.12	20.01	6.66	10.55	9.97	10.6	47.87	28.34	29.67	12.36	3.69523
hsa-miR-6503-3p	5.16	8.2	1.93	4.52	2.08	7	3.51	4.24	2.47	2.12	24.01	7.55	21.09	15.34	18.93	31.91	20	29.67	18.55	3.1854
hsa-miR-6503-5p	4.13	8.2	5.79	1.94	11.43	11.19	5.27	3.77	9.88	2.12	16.01	9.33	26.36	15.34	16.66	74.46	35.01	24.51	29.67	2.90235
hsa-miR-651-3p	4.13	4.1	4.5	2.26	4.16	9.79	3.51	1.89	6.18	2.12	14.01	8	15.82	5.37	11.36	79.78	11.67	24.51	21.02	3.27319
hsa-miR-651-5p	14.46	4.1	9.01	4.2	10.39	22.39	12.3	6.6	16.06	4.24	44.02	17.77	56.68	36.82	42.41	271.25	46.68	55.47	46.98	4.69961
hsa-miR-6511a-3p	6.2	8.2	1.93	1.61	11.43	5.6	2.64	2.83	2.47	2.12	17.01	5.33	17.14	6.9	12.12	58.51	25.01	15.48	13.6	2.39097
hsa-miR-6511a-5p	2.07	4.1	1.29	1	1.04	7	2.64	1.89	2.47	2.12	14.01	1.78	10.55	10.74	11.36	47.87	13.34	12.9	14.84	4.09818
hsa-miR-652-3p	20.65	20.51	16.09	12.92	15.59	18.19	8.79	8.96	18.53	14.84	29.01	22.21	22.41	52.16	49.98	63.82	38.34	72.24	55.64	2.02877
hsa-miR-652-5p	1.03	4.1	5.15	1	7.28	2.8	1	3.77	9.88	2.12	10	5.33	14.5	9.97	12.87	47.87	10	18.06	13.6	3.43496
hsa-miR-654-3p	6.2	4.1	4.5	4.52	7.28	13.99	4.39	1.89	6.18	2.12	15.01	10.22	23.73	12.27	18.17	74.46	20	25.8	23.49	2.70317
hsa-miR-654-5p	9.29	4.1	7.72	4.52	9.35	13.99	12.3	7.07	8.65	4.24	31.02	18.22	56.68	25.31	28.02	228.7	65.02	73.53	50.69	5.74402
hsa-miR-655-3p	2.07	4.1	2.57	1.61	6.24	5.6	5.27	3.77	2.47	2.12	8	5.78	11.86	9.2	6.06	15.96	15	25.8	14.84	2.62343
hsa-miR-656-3p	30.98	16.41	13.51	7.1	11.43	44.77	21.09	10.37	14.83	12.72	64.03	20.44	42.18	36.05	45.44	212.75	73.35	72.24	68	2.57707
hsa-miR-660-3p	8.26	4.1	9.01	1.94	6.24	8.39	9.67	4.24	11.12	2.12	14.01	6.22	32.96	14.57	19.69	79.78	25.01	24.51	19.78	3.20766
hsa-miR-660-5p	2.07	4.1	5.15	2.58	5.2	5.6	3.51	2.36	14.83	2.12	21.01	5.33	27.68	16.11	9.09	95.74	21.67	16.77	14.84	4.69125
hsa-miR-661	14.46	4.1	5.15	1.61	10.39	15.39	9.67	3.77	7.41	2.12	24.01	7.11	19.77	16.88	17.42	117.01	28.34	27.09	19.78	2.71305
hsa-miR-663a	4.13	8.2	3.86	1	5.2	11.19	6.15	3.77	6.18	4.24	22.01	7.55	19.77	11.51	17.42	79.78	15	28.38	22.25	3.35378
hsa-miR-664a-3p	20.65	4.1	11.58	6.78	8.31	13.99	11.42	8.96	22.24	4.24	22.01	14.22	30.32	21.48	27.26	154.24	33.34	29.67	22.25	2.83408
hsa-miR-664b-3p	4.13	8.2	2.57	5.81	7.28	16.79	10.54	4.72	14.83	2.12	21.01	6.22	14.5	12.27	11.36	63.82	30.01	28.38	14.84	2.41818
hsa-miR-664b-5p	1.03	4.1	1	1	2.08	5.6	3.51	2.83	1.24	2.12	5	2.67	9.23	3.07	3.03	26.59	6.67	6.45	7.42	2.48782
hsa-miR-665	5.16	12.31	7.08	3.88	5.2	11.19	8.79	3.3	12.35	2.12	50.02	15.11	39.55	27.61	28.02	170.2	50.01	43.86	54.4	5.20379
hsa-miR-671-3p	7.23	4.1	5.15	3.55	6.24	9.79	4.39	2.36	9.88	2.12	15.01	6.66	17.14	15.34	18.93	106.37	15	33.54	16.07	3.36375
hsa-miR-671-5p	7.23	12.31	6.44	1.94	8.31	16.79	5.27	4.24	11.12	4.24	43.02	16.44	26.36	26.85	28.02	143.6	63.35	45.15	30.91	3.9048
hsa-miR-6720-3p	3.1	4.1	3.22	2.26	6.24	4.2	5.27	3.3	9.88	2.12	14.01	3.55	23.73	11.51	16.66	95.74	30.01	9.03	11.13	4.71001
hsa-miR-6721-5p	8.26	8.2	7.08	5.49	3.12	16.79	9.67	3.77	9.88	2.12	86.04	27.55	104.14	68.27	92.39	446.77	105.03	104.49	87.78	10.8255
hsa-miR-6724-5p	216.87	73.83	81.73	43.27	68.6	169.29	94.9	30.18	86.48	27.55	133.06	75.97	139.73	86.68	115.11	547.82	153.37	147.06	159.49	1.26925
hsa-miR-675-5p	8.26	16.41	6.44	2.58	9.35	8.39	4.39	5.19	7.41	2.12	38.02	19.1	42.18	24.55	26.5	186.15	55.01	45.15	46.98	4.51173
hsa-miR-7-5p	9.29	4.1	5.79	3.23	6.24	15.39	12.3	6.6	11.12	2.12	16.01	11.55	22.41	14.57	12.87	101.05	20	23.22	22.25	2.89321
hsa-miR-708-5p	7.23	4.1	1	1.61	5.2	1.4	2.64	1.41	1.24	4.24	12.01	6.66	23.73	9.97	10.6	58.51	16.67	16.77	9.89	3.91746
hsa-miR-744-5p	21.69	16.41	16.09	4.84	8.31	16.79	11.42	5.66	18.53	4.24	35.02	18.66	31.64	21.48	22.72	106.37	56.68	55.47	25.96	2.27039
hsa-miR-758-3p+hsa-miR-411-3p	7.23	4.1	5.79	2.58	4.16	9.79	7.03	3.3	7.41	8.48	39.02	15.55	47.46	29.91	30.29	180.83	65.02	49.02	43.27	7.22263
hsa-miR-758-5p	8.26	4.1	1	1	4.16	8.39	9.67	4.72	7.41	2.12	11.01	7.11	26.36	16.11	12.87	74.46	33.34	12.9	13.6	3.97359
hsa-miR-760	3.1	4.1	1.93	2.58	4.16	12.59	3.51	3.3	8.65	2.12	26.01	6.66	29	8.44	13.63	85.1	18.34	14.19	21.02	3.89162
hsa-miR-761	6.2	4.1	5.15	1.94	6.24	20.99	7.03	4.72	8.65	2.12	39.02	13.77	51.41	26.08	28.78	154.24	48.34	43.86	40.8	4.84936
hsa-miR-764	12.39	4.1	7.72	6.46	6.24	25.18	9.67	7.54	16.06	2.12	30.01	9.77	35.59	16.11	16.66	138.29	35.01	29.67	25.96	2.76864
hsa-miR-765	16.52	4.1	9.01	3.88	8.31	12.59	7.91	7.54	6.18	2.12	22.01	11.11	22.41	13.04	23.48	132.97	40.01	33.54	18.55	2.89147
hsa-miR-766-3p	23.75	24.61	32.18	14.53	19.75	15.39	42.18	16.5	40.77	12.72	61.03	23.1	63.27	46.79	40.14	127.65	108.36	67.08	45.75	2.46468
hsa-miR-766-5p	6.2	4.1	7.72	1.94	3.12	5.6	7.91	2.83	12.35	2.12	13.01	6.22	17.14	7.67	18.17	69.14	10	20.64	19.78	3.33087
hsa-miR-767-3p	7.23	4.1	3.86	1.61	3.12	7	8.79	1.89	7.41	2.12	21.01	8.44	18.45	21.48	21.2	101.05	30.01	29.67	17.31	4.95194
hsa-miR-767-5p	10.33	4.1	10.94	4.2	4.16	8.39	8.79	2.83	12.35	2.12	27.01	11.11	26.36	22.24	17.42	154.24	38.34	33.54	16.07	4.08087
hsa-miR-769-3p	1.03	4.1	1	1	7.28	11.19	1	1	12.35	2.12	9	4	21.09	6.14	15.15	106.37	28.34	18.06	24.73	4.49549
hsa-miR-769-5p	13.43	8.2	4.5	4.84	13.51	15.39	6.15	9.43	4.94	8.48	28.01	9.77	27.68	17.64	23.48	69.14	36.68	23.22	24.73	2.2306
hsa-miR-770-5p	7.23	16.41	10.94	3.55	9.35	11.19	7.91	3.77	11.12	2.12	40.02	15.11	35.59	19.18	27.26	159.56	41.68	51.6	54.4	3.69199
hsa-miR-802	10.33	4.1	4.5	3.23	5.2	9.79	13.18	3.77	16.06	2.12	16.01	8.89	25.05	17.64	14.39	95.74	23.34	39.99	17.31	3.64622
hsa-miR-873-3p	12.39	20.51	9.65	2.58	7.28	18.19	9.67	6.13	13.59	4.24	85.04	59.09	104.14	68.27	101.48	468.04	123.36	126.42	85.31	8.20296
hsa-miR-873-5p	11.36	4.1	5.79	2.58	9.35	11.19	8.79	4.72	13.59	2.12	30.01	7.55	25.05	17.64	18.17	90.42	15	38.7	16.07	2.99402
hsa-miR-874-3p	9.29	12.31	7.08	3.55	9.35	23.79	13.18	7.07	13.59	2.12	23.01	10.66	31.64	16.88	22.72	122.33	26.67	29.67	24.73	2.43068
hsa-miR-874-5p	13.43	8.2	4.5	4.2	11.43	13.99	7.03	4.24	11.12	2.12	20.01	10.66	22.41	15.34	13.63	85.1	30.01	21.93	12.36	2.11902
hsa-miR-875-3p	6.2	4.1	3.22	2.26	3.12	7	1	3.3	4.94	4.24	6	7.55	19.77	11.51	12.12	79.78	26.67	23.22	9.89	3.74203
hsa-miR-876-3p	5.16	8.2	3.22	3.23	10.39	13.99	7.03	3.3	6.18	2.12	24.01	12.44	19.77	24.55	23.48	138.29	28.34	24.51	24.73	3.53804
hsa-miR-876-5p	6.2	4.1	1.29	2.26	3.12	13.99	5.27	4.24	13.59	2.12	19.01	6.66	21.09	15.34	12.87	101.05	15	29.67	18.55	3.94246
hsa-miR-877-5p	26.85	28.71	21.88	9.69	13.51	39.18	17.57	11.79	25.94	19.07	49.02	19.1	76.46	35.28	46.95	202.11	83.35	76.11	46.98	2.34278
hsa-miR-885-3p	10.33	4.1	5.15	4.2	11.43	11.19	9.67	5.66	8.65	6.36	33.02	12.44	51.41	29.15	37.11	186.15	60.01	52.89	35.85	5.25567
hsa-miR-885-5p	2.07	4.1	3.86	1	4.16	4.2	5.27	1.89	8.65	2.12	17.01	5.78	21.09	13.04	17.42	63.82	6.67	18.06	22.25	4.83366
hsa-miR-887-3p	8.26	4.1	4.5	1.29	4.16	7	2.64	2.36	13.59	2.12	11.01	7.11	15.82	6.9	13.63	101.05	16.67	15.48	13.6	3.49547
hsa-miR-887-5p	1.03	8.2	1.93	1.94	5.2	9.79	4.39	1.89	7.41	2.12	16.01	6.22	15.82	13.04	18.17	42.55	15	5.16	11.13	2.611
hsa-miR-888-5p	22.72	12.31	21.88	7.1	13.51	30.78	19.33	9.9	22.24	10.6	48.02	15.55	48.77	27.61	32.56	175.52	43.34	33.54	43.27	2.25975
hsa-miR-889-3p	12.39	20.51	9.01	3.55	10.39	13.99	8.79	8.02	12.35	4.24	53.03	21.33	60.64	30.68	30.29	212.75	63.35	67.08	44.51	4.07785
hsa-miR-890	7.23	4.1	3.22	1.61	5.2	9.79	3.51	3.77	7.41	2.12	35.02	10.22	36.91	16.11	23.48	111.69	35.01	34.83	23.49	5.09055
hsa-miR-891a-5p	8.26	4.1	9.01	3.55	4.16	15.39	9.67	5.19	14.83	2.12	36.02	10.22	35.59	33.75	28.78	196.79	60.01	38.7	29.67	5.20323
hsa-miR-891b	14.46	4.1	11.58	5.17	13.51	15.39	14.94	8.02	13.59	4.24	67.03	19.99	87	36.05	51.49	276.57	103.36	81.27	61.82	5.93272
hsa-miR-892a	11.36	8.2	7.72	7.75	11.43	8.39	8.79	6.13	16.06	2.12	27.01	12	35.59	21.48	27.26	122.33	41.68	23.22	25.96	3.11027
hsa-miR-892b	6.2	4.1	2.57	1.29	3.12	1.4	3.51	1.41	6.18	2.12	13.01	7.11	19.77	13.04	9.84	37.23	18.34	18.06	17.31	4.12444
hsa-miR-9-5p	6.2	8.2	3.22	1.29	2.08	2.8	4.39	3.77	6.18	2.12	8	4.44	18.45	13.04	12.87	58.51	15	16.77	19.78	3.5565
hsa-miR-922	7.23	4.1	5.15	1	1.04	11.19	13.18	3.77	12.35	2.12	32.02	13.77	34.27	20.71	31.81	138.29	40.01	21.93	33.38	6.17679
hsa-miR-924	5.16	4.1	3.86	1.29	4.16	8.39	3.51	1.41	3.71	2.12	5	4	14.5	6.14	5.3	90.42	15	11.61	7.42	2.91269
hsa-miR-92a-1-5p	15.49	4.1	16.09	6.78	11.43	33.58	21.97	10.37	16.06	8.48	18.01	14.22	44.82	18.41	24.23	138.29	38.34	29.67	24.73	2.15072
hsa-miR-92a-3p	590.72	545.52	776.12	240.59	252.56	421.14	489.45	298	478.11	442.96	481.23	331.43	460.05	534.63	327.9	340.39	541.8	436.03	390.69	0.906646
hsa-miR-92b-3p	12.39	12.31	12.87	5.17	11.43	8.39	8.79	5.66	22.24	2.12	36.02	16.44	46.14	35.28	27.26	265.93	55.01	46.44	39.56	4.47735
hsa-miR-93-5p	302.59	221.49	344.94	169.22	301.41	197.28	297.89	271.12	507.76	192.87	318.15	346.09	392.83	463.3	332.45	287.21	535.13	816.58	409.24	1.55273
hsa-miR-933	5.16	8.2	4.5	2.58	7.28	5.6	5.27	4.24	11.12	2.12	25.01	8	29	18.41	16.66	111.69	26.67	25.8	27.2	4.31051
hsa-miR-934	6.2	4.1	3.22	1.94	8.31	8.39	4.39	6.13	8.65	2.12	29.01	8.44	32.96	16.11	25.75	122.33	50.01	37.41	19.78	5.21082
hsa-miR-935	4.13	8.2	2.57	3.23	3.12	7	1.76	3.77	7.41	2.12	9	5.78	25.05	17.64	15.9	79.78	16.67	25.8	18.55	3.74508
hsa-miR-936	9.29	4.1	6.44	4.2	12.47	15.39	7.91	5.66	13.59	2.12	26.01	12	30.32	19.94	17.42	138.29	35.01	27.09	28.44	3.23584
hsa-miR-937-3p	7.23	4.1	5.79	3.55	10.39	13.99	5.27	7.54	12.35	4.24	18.01	8	17.14	13.04	19.69	122.33	26.67	37.41	25.96	3.25433
hsa-miR-939-5p	8.26	4.1	9.01	1.61	8.31	13.99	17.57	4.24	7.41	8.48	27.01	6.66	35.59	16.11	21.96	106.37	23.34	19.35	18.55	3.18674
hsa-miR-940	5.16	4.1	5.15	3.55	5.2	15.39	4.39	3.3	2.47	6.36	19.01	8.44	21.09	13.81	16.66	127.65	25.01	33.54	14.84	3.55067
hsa-miR-941	19.62	8.2	16.73	5.81	8.31	26.58	10.54	16.5	24.71	10.6	39.02	24.44	46.14	39.12	48.47	228.7	70.02	98.04	51.93	3.83432
hsa-miR-942-3p	4.13	4.1	3.86	3.23	3.12	8.39	1.76	2.83	12.35	2.12	19.01	7.55	14.5	15.34	9.09	58.51	15	5.16	13.6	3.04172
hsa-miR-942-5p	10.33	4.1	8.37	3.88	6.24	15.39	2.64	4.72	14.83	2.12	17.01	8.89	22.41	18.41	18.93	90.42	28.34	21.93	30.91	2.68994
hsa-miR-944	24.79	32.81	20.59	5.17	15.59	39.18	21.09	9.9	27.18	8.48	34.02	14.22	36.91	32.22	37.11	132.97	43.34	43.86	35.85	1.59432
hsa-miR-95-3p	14.46	8.2	8.37	5.17	8.31	16.79	13.18	8.49	11.12	8.48	28.01	11.11	40.86	22.24	25.75	122.33	48.34	36.12	32.15	3.07326
hsa-miR-96-5p	12.39	8.2	7.08	5.81	9.35	20.99	13.18	8.96	18.53	8.48	48.02	16.44	64.59	32.98	34.08	175.52	61.68	67.08	56.87	4.38548
hsa-miR-98-3p	4.13	4.1	2.57	1.61	4.16	5.6	5.27	3.3	6.18	2.12	18.01	12	30.32	9.2	21.2	106.37	26.67	24.51	12.36	5.77725
hsa-miR-98-5p	72.29	49.22	77.87	42.31	84.19	46.17	166.96	86.76	195.2	93.25	61.03	50.65	69.86	51.39	44.68	127.65	108.36	112.23	76.65	1.54405
hsa-miR-99a-5p	8.26	4.1	5.15	2.58	1.04	9.79	6.15	6.13	6.18	4.24	19.01	8.89	22.41	8.44	14.39	47.87	11.67	24.51	8.65	2.81431
hsa-miR-99b-5p	18.59	16.41	36.68	15.5	25.98	23.79	37.78	17.45	33.36	19.07	49.02	43.54	58	46.02	32.56	138.29	63.35	65.79	55.64	2.22384
