# Supplementary material for: miR-155 in the progression of lung fibrosis in systemic sclerosis
Source: Arthritis Res Ther. 2016 Jul 5;18:155. doi: 10.1186/s13075-016-1054-6 (PMC4932708; doi:10.1186/s13075-016-1054-6)
Supplement: Additional file 6: Table S5. — miRNA expression in lung fibroblasts by Nanostring analysis. Healthy control lung fibroblasts (HC) and SSc-ILD lung fibroblasts were stimulated with media, interleukin-13 (IL-13), interferon alpha (IFN), and TGF-beta for 18 hours. Data are expressed as counts of gene expression. (XLSX 56 kb) [file 13075_2016_1054_MOESM6_ESM.xlsx]

## Sheet: Sheet2
miRNA - Fibroblasts	HC media	HC IL-13	HC IFN	HC TGF-beta	SSc-ILD media	SSc-ILD IL-13	SSc-ILD IFN	SSc-ILD TGF-beta
hsa-let-7a-5p	28583.5	22208.8	18596.2	20701.9	18421.9	17343.8	18916.8	18130.8
hsa-let-7b-5p	8859.37	10137.7	9617.05	7987.1	7153.04	9923.5	8611.35	8726.04
hsa-let-7c-5p	974.17	1288.94	1573.36	1230.08	1414.65	1932.47	2345.08	1830.94
hsa-let-7d-5p	531.88	432.47	665.35	659.62	756.64	739.29	889.23	758.39
hsa-let-7e-5p	1397.43	1127.82	1180.41	1313	993.55	1096.29	1069.62	1237.42
hsa-let-7f-5p	1251.87	873.43	811.73	1023.09	1062.68	454.95	1063.84	849.06
hsa-let-7g-5p	882.35	949.75	915.05	1005.64	898.78	694	1034.93	724.5
hsa-let-7i-5p	1287.7	1081.18	1285.3	1411.51	1735.68	1204.76	1603.86	1207.19
hsa-miR-100-5p	4113.92	3977.06	3775.28	3732.64	4210.6	4109.25	3830.99	3695.77
hsa-miR-106a-5p+hsa-miR-17-5p	571.07	186.56	244.22	278.06	309.43	145.33	240.52	238.14
hsa-miR-106b-5p	92.94	101.76	104.11	89.78	139.72	82.14	122.57	106.25
hsa-miR-107	203.79	347.68	367.12	299.88	394.52	299.08	481.04	377.36
hsa-miR-10a-5p	653.93	941.27	1042.64	839.8	939.4	1164.74	973.65	841.74
hsa-miR-1246	309.05	428.23	400.78	232.55	117.97	183.24	188.49	228.98
hsa-miR-1253	103.02	169.6	237.18	71.07	109.27	103.21	160.73	255.54
hsa-miR-125a-5p	1207.08	1339.82	1601.54	1688.94	1117.8	1573.35	1475.5	1881.32
hsa-miR-125b-5p	19861.9	23027.1	29416.3	26329.8	31216.2	39203.2	29869.7	34836.4
hsa-miR-1260a	756.94	763.19	925.23	512.48	407.57	456	526.14	565.13
hsa-miR-127-3p	456.85	432.47	499.4	418.96	448.67	777.2	522.67	454.3
hsa-miR-128-3p	63.83	207.76	198.04	119.08	180.82	122.16	183.86	258.29
hsa-miR-130a-3p	2052.48	1165.98	1500.56	1260.01	1557.76	1626.01	1496.32	1351.91
hsa-miR-132-3p	466.93	186.56	199.61	213.85	148.43	141.12	115.64	110.83
hsa-miR-137	153.4	89.04	97.85	101	130.54	73.72	144.54	90.68
hsa-miR-143-3p	824.13	1407.66	1263.38	2261.9	1369.21	750.87	944.74	1252.99
hsa-miR-145-5p	8361.08	8331.48	5750.19	10226.6	3861.05	4382.01	3889.97	7063.63
hsa-miR-149-5p	116.45	135.68	122.11	97.26	139.72	210.62	101.76	125.48
hsa-miR-151a-3p	275.46	131.44	136.98	151.5	175.5	126.37	124.89	121.82
hsa-miR-155-5p	248.58	237.44	376.51	256.24	275.58	375.96	410.5	368.2
hsa-miR-15a-5p	466.93	288.32	338.94	296.77	283.8	193.77	297.18	176.77
hsa-miR-15b-5p	814.05	1098.14	1074.74	996.28	1106.68	1431.18	1206.07	1185.21
hsa-miR-16-5p	1682.97	2119.97	2925.19	2494.45	3163.87	3007.7	3654.07	2789
hsa-miR-181a-5p	401.99	525.75	555.76	441.41	204.03	288.55	294.87	270.2
hsa-miR-191-5p	1034.64	924.31	842.26	680.19	603.38	874.09	639.46	619.17
hsa-miR-193a-5p+hsa-miR-193b-5p	166.84	279.84	320.93	282.43	309.43	329.62	318	363.62
hsa-miR-197-3p	269.86	220.48	196.47	163.35	164.87	213.78	195.42	220.74
hsa-miR-199a-3p+hsa-miR-199b-3p	1413.11	1793.5	1864.55	2806.8	3313.27	2950.83	3237.78	3114.15
hsa-miR-199a-5p	901.39	1051.51	518.19	973.22	811.27	663.46	596.68	842.65
hsa-miR-199b-5p	200.43	267.12	151.86	278.06	829.65	834.07	706.53	660.38
hsa-miR-19b-3p	154.52	203.52	279.45	284.3	358.26	206.41	298.34	193.26
hsa-miR-20a-5p+hsa-miR-20b-5p	251.94	220.48	303.71	347.27	440.45	205.36	378.13	343.47
hsa-miR-21-5p	2854.21	3154.52	4300.51	3817.43	1889.43	1012.04	2667.7	1335.42
hsa-miR-214-3p	314.65	508.79	547.15	539.91	347.14	554.99	645.24	864.64
hsa-miR-22-3p	1850.93	1454.3	1756.52	1654.65	1595.47	1389.06	1704.46	1601.96
hsa-miR-221-3p	7164.08	5957.12	3470	4457.72	7716.3	5426.7	4662.41	4573.23
hsa-miR-222-3p	505	428.23	616.82	407.74	345.2	372.8	541.17	344.39
hsa-miR-23a-3p	3972.83	4299.3	3365.89	3549.34	2794.01	3108.79	3072.43	2774.34
hsa-miR-23b-3p	612.5	572.39	716.23	520.59	262.53	316.99	437.1	305.92
hsa-miR-24-3p	1777.02	852.23	1251.64	1274.35	1364.86	1113.14	1067.31	1121.1
hsa-miR-25-3p	209.39	182.32	180.82	168.33	213.7	292.77	241.68	187.77
hsa-miR-26a-5p	2049.12	3485.23	2678.62	2311.15	1787.9	1543.87	2073.34	1766.82
hsa-miR-27b-3p	954.02	949.75	939.32	1327.34	863.97	607.65	738.91	729.99
hsa-miR-28-5p	309.05	173.84	205.87	195.14	131.02	146.38	179.23	113.58
hsa-miR-299-5p	131.01	89.04	93.93	103.49	106.36	132.69	116.79	100.75
hsa-miR-29a-3p	919.3	1589.98	2359.25	2126.61	5464.74	4145.06	4579.15	3986.12
hsa-miR-29b-3p	3514.86	2056.37	2362.38	1939.57	6407.04	3124.59	4657.78	2420.8
hsa-miR-29c-3p	342.64	220.48	203.52	205.12	267.85	172.71	313.37	155.71
hsa-miR-30b-5p	230.67	373.11	316.24	225.69	234	167.45	232.43	163.04
hsa-miR-30c-5p	237.38	80.56	109.59	86.66	119.42	109.52	128.35	99.84
hsa-miR-31-5p	272.1	122.96	169.86	135.29	131.51	120.06	154.95	120.9
hsa-miR-331-3p	131.01	114.48	128.37	81.67	101.05	125.32	84.41	102.58
hsa-miR-337-3p	133.25	110.24	120.55	144.02	151.33	185.35	153.79	125.48
hsa-miR-337-5p	202.67	228.96	142.46	175.81	216.11	144.28	134.14	146.55
hsa-miR-34a-5p	446.78	487.59	634.82	562.98	470.91	483.38	605.93	392.93
hsa-miR-361-5p	468.05	432.47	312.32	341.03	262.04	312.78	305.28	294.01
hsa-miR-365a-3p+hsa-miR-365b-3p	1097.34	1695.98	1521.69	1484.45	1804.34	1938.78	2274.54	2032.44
hsa-miR-370-3p	118.69	89.04	114.28	91.02	120.39	139.01	113.32	112.66
hsa-miR-374a-5p	937.22	585.11	534.63	539.91	531.34	362.27	559.67	321.49
hsa-miR-374b-5p	400.87	237.44	240.31	201.38	225.3	231.69	293.71	190.51
hsa-miR-376a-3p	774.86	754.71	593.34	640.91	959.7	690.84	944.74	635.65
hsa-miR-376b-3p	126.53	67.84	57.92	52.99	105.4	54.76	69.38	61.37
hsa-miR-376c-3p	656.17	381.59	418.78	448.27	612.08	482.33	675.31	377.36
hsa-miR-379-5p	287.77	144.16	165.95	165.22	233.52	243.27	324.93	190.51
hsa-miR-382-5p	300.09	292.56	248.92	253.12	302.66	452.84	364.25	328.82
hsa-miR-409-3p	601.3	326.48	279.45	268.09	359.71	478.11	401.25	357.21
hsa-miR-423-3p	370.63	245.92	349.9	254.99	241.26	293.82	257.87	263.79
hsa-miR-423-5p	500.52	351.92	357.72	208.23	208.86	255.91	246.3	274.78
hsa-miR-424-5p	139.97	156.88	230.92	617.22	758.09	646.61	749.32	1624.86
hsa-miR-431-5p	89.58	59.36	73.58	82.3	129.57	90.57	102.92	93.42
hsa-miR-432-5p	128.77	93.28	70.45	72.94	105.88	166.39	102.92	94.34
hsa-miR-4454+hsa-miR-7975	17915.8	16798.7	15502.7	15653.8	10281.6	8281.69	12549.9	9530.23
hsa-miR-450a-5p	194.83	178.08	201.95	231.3	302.66	278.02	314.53	255.54
hsa-miR-4516	220.59	250.16	338.15	131.55	192.42	2030.41	3251.66	1396.79
hsa-miR-485-3p	178.04	148.4	133.85	128.43	173.57	184.3	172.3	173.11
hsa-miR-487a-3p	68.3	72.08	39.14	62.97	101.53	82.14	78.63	70.53
hsa-miR-487b-3p	135.49	72.08	78.28	95.39	100.56	84.25	115.64	94.34
hsa-miR-495-3p	256.42	182.32	126.03	157.11	257.21	186.4	252.08	162.12
hsa-miR-503-5p	206.03	212	196.47	806.13	510.55	321.2	364.25	1238.33
hsa-miR-543	193.71	131.44	119.76	140.9	229.65	226.42	209.3	163.04
hsa-miR-574-3p	171.32	271.36	367.9	294.89	203.54	299.08	238.21	249.13
hsa-miR-574-5p	423.26	313.76	287.27	245.02	206.93	306.46	271.74	275.69
hsa-miR-579-3p	393.03	2688.12	3120.88	1428.34	1786.45	1137.36	2414.46	3421.91
hsa-miR-593-3p	162.36	173.84	140.9	172.07	150.84	114.79	161.89	172.19
hsa-miR-92a-3p	319.13	360.39	279.45	235.67	203.54	125.32	185.02	258.29
hsa-miR-92b-3p	70.54	165.36	91.58	87.91	107.82	88.46	71.69	106.25
hsa-miR-93-5p	503.88	377.35	512.71	467.59	570.99	562.36	482.2	439.65
hsa-miR-98-5p	442.3	462.15	453.22	491.91	575.34	468.64	578.18	526.66
hsa-miR-99a-5p	356.08	313.76	407.82	277.44	560.83	1040.48	809.45	592.61
hsa-miR-99b-5p	628.17	746.23	872	822.34	616.92	808.79	659.12	816.09
